# Supplementary material for: A combined experimental and theoretical study of the prototypical polymorphic transformation from marcasite to pyrite FeS2
Source: Dalton Trans. 2025 Feb 19;54(11):4728–34. doi: 10.1039/d4dt03447c (PMC11837771; doi:10.1039/d4dt03447c)
Supplement: DT-054-D4DT03447C-s002 [file DT-054-D4DT03447C-s002.zip]

Archive with 4 entries (4 files):
- marcasite.yaml
- pyrite.yaml
- ts1.yaml
- ts2.yaml
