# Supplementary material for: A combined experimental and theoretical study of the prototypical polymorphic transformation from marcasite to pyrite FeS2
Source: Dalton Trans. 2025 Feb 19;54(11):4728–34. doi: 10.1039/d4dt03447c (PMC11837771; doi:10.1039/d4dt03447c)
Supplement: DT-054-D4DT03447C-s002 [file DT-054-D4DT03447C-s002.zip › marcasite.yaml]

nqpoint: 1      
natom:   12     
reciprocal_lattice:
- [   0.18336360,   0.00000000,  -0.05004658 ] # a*
- [   0.00000000,   0.18919181,   0.00000000 ] # b*
- [   0.00059571,   0.00000000,   0.19006976 ] # c*
phonon:
- q-position: [    0.0000000,    0.0000000,    0.0000000 ]
  band:
  - # 1
    frequency:   -0.0037348203
    eigenvector:
    - # atom 1
      - [ -0.20656720265772,  0.00000000000000 ]
      - [ -0.00000000014544,  0.00000000000000 ]
      - [  0.27138334623989,  0.00000000000000 ]
    - # atom 2
      - [ -0.20656720265772,  0.00000000000000 ]
      - [ -0.00000000014544,  0.00000000000000 ]
      - [  0.27138334623989,  0.00000000000000 ]
    - # atom 3
      - [ -0.20656720265875,  0.00000000000000 ]
      - [ -0.00000000014557,  0.00000000000000 ]
      - [  0.27138334623910,  0.00000000000000 ]
    - # atom 4
      - [ -0.20656720265875,  0.00000000000000 ]
      - [ -0.00000000014557,  0.00000000000000 ]
      - [  0.27138334623910,  0.00000000000000 ]
    - # atom 5
      - [ -0.15658715311192,  0.00000000000000 ]
      - [ -0.00000000011039,  0.00000000000000 ]
      - [  0.20572068093708,  0.00000000000000 ]
    - # atom 6
      - [ -0.15658715311190,  0.00000000000000 ]
      - [ -0.00000000011039,  0.00000000000000 ]
      - [  0.20572068093706,  0.00000000000000 ]
    - # atom 7
      - [ -0.15658715311328,  0.00000000000000 ]
      - [ -0.00000000011042,  0.00000000000000 ]
      - [  0.20572068093603,  0.00000000000000 ]
    - # atom 8
      - [ -0.15658715311219,  0.00000000000000 ]
      - [ -0.00000000011031,  0.00000000000000 ]
      - [  0.20572068093686,  0.00000000000000 ]
    - # atom 9
      - [ -0.15658715311192,  0.00000000000000 ]
      - [ -0.00000000011039,  0.00000000000000 ]
      - [  0.20572068093708,  0.00000000000000 ]
    - # atom 10
      - [ -0.15658715311190,  0.00000000000000 ]
      - [ -0.00000000011039,  0.00000000000000 ]
      - [  0.20572068093706,  0.00000000000000 ]
    - # atom 11
      - [ -0.15658715311328,  0.00000000000000 ]
      - [ -0.00000000011042,  0.00000000000000 ]
      - [  0.20572068093603,  0.00000000000000 ]
    - # atom 12
      - [ -0.15658715311219,  0.00000000000000 ]
      - [ -0.00000000011031,  0.00000000000000 ]
      - [  0.20572068093686,  0.00000000000000 ]
  - # 2
    frequency:   -0.0016978245
    eigenvector:
    - # atom 1
      - [  0.27149006203164,  0.00000000000000 ]
      - [  0.00000427073117,  0.00000000000000 ]
      - [  0.20664843086504,  0.00000000000000 ]
    - # atom 2
      - [  0.27149006203164,  0.00000000000000 ]
      - [  0.00000427073117,  0.00000000000000 ]
      - [  0.20664843086503,  0.00000000000000 ]
    - # atom 3
      - [  0.27149006203279,  0.00000000000000 ]
      - [ -0.00000427106217,  0.00000000000000 ]
      - [  0.20664843086360,  0.00000000000000 ]
    - # atom 4
      - [  0.27149006203279,  0.00000000000000 ]
      - [ -0.00000427106217,  0.00000000000000 ]
      - [  0.20664843086360,  0.00000000000000 ]
    - # atom 5
      - [  0.20565026614460,  0.00000000000000 ]
      - [ -0.00000414658447,  0.00000000000000 ]
      - [  0.15653355591650,  0.00000000000000 ]
    - # atom 6
      - [  0.20565026614464,  0.00000000000000 ]
      - [ -0.00000414658453,  0.00000000000000 ]
      - [  0.15653355591653,  0.00000000000000 ]
    - # atom 7
      - [  0.20565026614496,  0.00000000000000 ]
      - [  0.00000414633364,  0.00000000000000 ]
      - [  0.15653355591603,  0.00000000000000 ]
    - # atom 8
      - [  0.20565026614440,  0.00000000000000 ]
      - [  0.00000414633364,  0.00000000000000 ]
      - [  0.15653355591676,  0.00000000000000 ]
    - # atom 9
      - [  0.20565026614460,  0.00000000000000 ]
      - [ -0.00000414658447,  0.00000000000000 ]
      - [  0.15653355591650,  0.00000000000000 ]
    - # atom 10
      - [  0.20565026614464,  0.00000000000000 ]
      - [ -0.00000414658453,  0.00000000000000 ]
      - [  0.15653355591653,  0.00000000000000 ]
    - # atom 11
      - [  0.20565026614496,  0.00000000000000 ]
      - [  0.00000414633364,  0.00000000000000 ]
      - [  0.15653355591603,  0.00000000000000 ]
    - # atom 12
      - [  0.20565026614440,  0.00000000000000 ]
      - [  0.00000414633364,  0.00000000000000 ]
      - [  0.15653355591676,  0.00000000000000 ]
  - # 3
    frequency:    0.0031791648
    eigenvector:
    - # atom 1
      - [  0.00003944283701,  0.00000000000000 ]
      - [  0.34109484536000,  0.00000000000000 ]
      - [  0.00003002264593,  0.00000000000000 ]
    - # atom 2
      - [  0.00003944283701,  0.00000000000000 ]
      - [  0.34109484536000,  0.00000000000000 ]
      - [  0.00003002264593,  0.00000000000000 ]
    - # atom 3
      - [ -0.00003944274993,  0.00000000000000 ]
      - [  0.34109484535999,  0.00000000000000 ]
      - [ -0.00003002221367,  0.00000000000000 ]
    - # atom 4
      - [ -0.00003944274993,  0.00000000000000 ]
      - [  0.34109484535999,  0.00000000000000 ]
      - [ -0.00003002221367,  0.00000000000000 ]
    - # atom 5
      - [ -0.00001984950057,  0.00000000000000 ]
      - [  0.25850948025865,  0.00000000000000 ]
      - [ -0.00001510858425,  0.00000000000000 ]
    - # atom 6
      - [ -0.00001984950062,  0.00000000000000 ]
      - [  0.25850948025866,  0.00000000000000 ]
      - [ -0.00001510858430,  0.00000000000000 ]
    - # atom 7
      - [  0.00001984956652,  0.00000000000000 ]
      - [  0.25850948025866,  0.00000000000000 ]
      - [  0.00001510891175,  0.00000000000000 ]
    - # atom 8
      - [  0.00001984956656,  0.00000000000000 ]
      - [  0.25850948025866,  0.00000000000000 ]
      - [  0.00001510891169,  0.00000000000000 ]
    - # atom 9
      - [ -0.00001984950057,  0.00000000000000 ]
      - [  0.25850948025865,  0.00000000000000 ]
      - [ -0.00001510858425,  0.00000000000000 ]
    - # atom 10
      - [ -0.00001984950062,  0.00000000000000 ]
      - [  0.25850948025866,  0.00000000000000 ]
      - [ -0.00001510858430,  0.00000000000000 ]
    - # atom 11
      - [  0.00001984956652,  0.00000000000000 ]
      - [  0.25850948025866,  0.00000000000000 ]
      - [  0.00001510891175,  0.00000000000000 ]
    - # atom 12
      - [  0.00001984956656,  0.00000000000000 ]
      - [  0.25850948025866,  0.00000000000000 ]
      - [  0.00001510891169,  0.00000000000000 ]
  - # 4
    frequency:    6.2664044086
    eigenvector:
    - # atom 1
      - [  0.32550044451727,  0.00000000000000 ]
      - [ -0.05218139853849,  0.00000000000000 ]
      - [  0.06224000947894,  0.00000000000000 ]
    - # atom 2
      - [ -0.32550044451726,  0.00000000000000 ]
      - [  0.05218139853849,  0.00000000000000 ]
      - [ -0.06224000947894,  0.00000000000000 ]
    - # atom 3
      - [ -0.32550226602897,  0.00000000000000 ]
      - [ -0.05218204652595,  0.00000000000000 ]
      - [ -0.06224369969376,  0.00000000000000 ]
    - # atom 4
      - [  0.32550226602897,  0.00000000000000 ]
      - [  0.05218204652595,  0.00000000000000 ]
      - [  0.06224369969376,  0.00000000000000 ]
    - # atom 5
      - [  0.25000004882182,  0.00000000000000 ]
      - [ -0.07702793900112,  0.00000000000000 ]
      - [ -0.01710083804295,  0.00000000000000 ]
    - # atom 6
      - [  0.25000004882180,  0.00000000000000 ]
      - [ -0.07702793900104,  0.00000000000000 ]
      - [ -0.01710083804343,  0.00000000000000 ]
    - # atom 7
      - [ -0.25000067096504,  0.00000000000000 ]
      - [ -0.07702889553442,  0.00000000000000 ]
      - [  0.01709778913129,  0.00000000000000 ]
    - # atom 8
      - [ -0.25000067096280,  0.00000000000000 ]
      - [ -0.07702889553423,  0.00000000000000 ]
      - [  0.01709778913007,  0.00000000000000 ]
    - # atom 9
      - [ -0.25000004882182,  0.00000000000000 ]
      - [  0.07702793900112,  0.00000000000000 ]
      - [  0.01710083804295,  0.00000000000000 ]
    - # atom 10
      - [ -0.25000004882180,  0.00000000000000 ]
      - [  0.07702793900104,  0.00000000000000 ]
      - [  0.01710083804343,  0.00000000000000 ]
    - # atom 11
      - [  0.25000067096504,  0.00000000000000 ]
      - [  0.07702889553442,  0.00000000000000 ]
      - [ -0.01709778913129,  0.00000000000000 ]
    - # atom 12
      - [  0.25000067096280,  0.00000000000000 ]
      - [  0.07702889553423,  0.00000000000000 ]
      - [ -0.01709778913007,  0.00000000000000 ]
  - # 5
    frequency:    6.2664044086
    eigenvector:
    - # atom 1
      - [ -0.14668577671955,  0.00000000000000 ]
      - [  0.05218204652666,  0.00000000000000 ]
      - [ -0.29716878410980,  0.00000000000000 ]
    - # atom 2
      - [  0.14668577671956,  0.00000000000000 ]
      - [ -0.05218204652666,  0.00000000000000 ]
      - [  0.29716878410979,  0.00000000000000 ]
    - # atom 3
      - [ -0.14668173466716,  0.00000000000000 ]
      - [ -0.05218139853920,  0.00000000000000 ]
      - [ -0.29716801119141,  0.00000000000000 ]
    - # atom 4
      - [  0.14668173466716,  0.00000000000000 ]
      - [  0.05218139853920,  0.00000000000000 ]
      - [  0.29716801119141,  0.00000000000000 ]
    - # atom 5
      - [ -0.05010175345047,  0.00000000000000 ]
      - [  0.07702889553524,  0.00000000000000 ]
      - [ -0.24552491559270,  0.00000000000000 ]
    - # atom 6
      - [ -0.05010175345000,  0.00000000000000 ]
      - [  0.07702889553516,  0.00000000000000 ]
      - [ -0.24552491559281,  0.00000000000000 ]
    - # atom 7
      - [ -0.05009864896323,  0.00000000000000 ]
      - [ -0.07702793900186,  0.00000000000000 ]
      - [ -0.24552512792832,  0.00000000000000 ]
    - # atom 8
      - [ -0.05009864896265,  0.00000000000000 ]
      - [ -0.07702793900205,  0.00000000000000 ]
      - [ -0.24552512793081,  0.00000000000000 ]
    - # atom 9
      - [  0.05010175345047,  0.00000000000000 ]
      - [ -0.07702889553524,  0.00000000000000 ]
      - [  0.24552491559271,  0.00000000000000 ]
    - # atom 10
      - [  0.05010175345000,  0.00000000000000 ]
      - [ -0.07702889553516,  0.00000000000000 ]
      - [  0.24552491559282,  0.00000000000000 ]
    - # atom 11
      - [  0.05009864896323,  0.00000000000000 ]
      - [  0.07702793900186,  0.00000000000000 ]
      - [  0.24552512792832,  0.00000000000000 ]
    - # atom 12
      - [  0.05009864896265,  0.00000000000000 ]
      - [  0.07702793900205,  0.00000000000000 ]
      - [  0.24552512793080,  0.00000000000000 ]
  - # 6
    frequency:    6.4797653267
    eigenvector:
    - # atom 1
      - [  0.25981150676057,  0.00000000000000 ]
      - [  0.00000000000078,  0.00000000000000 ]
      - [ -0.34133451782234,  0.00000000000000 ]
    - # atom 2
      - [  0.25981150676057,  0.00000000000000 ]
      - [  0.00000000000078,  0.00000000000000 ]
      - [ -0.34133451782235,  0.00000000000000 ]
    - # atom 3
      - [ -0.25981150676269,  0.00000000000000 ]
      - [ -0.00000000000088,  0.00000000000000 ]
      - [  0.34133451782073,  0.00000000000000 ]
    - # atom 4
      - [ -0.25981150676269,  0.00000000000000 ]
      - [ -0.00000000000088,  0.00000000000000 ]
      - [  0.34133451782073,  0.00000000000000 ]
    - # atom 5
      - [ -0.11001604999933,  0.00000000000000 ]
      - [ -0.00000000000021,  0.00000000000000 ]
      - [  0.14453661367072,  0.00000000000000 ]
    - # atom 6
      - [ -0.11001604999947,  0.00000000000000 ]
      - [ -0.00000000000021,  0.00000000000000 ]
      - [  0.14453661367091,  0.00000000000000 ]
    - # atom 7
      - [  0.11001605000274,  0.00000000000000 ]
      - [  0.00000000000031,  0.00000000000000 ]
      - [ -0.14453661366827,  0.00000000000000 ]
    - # atom 8
      - [  0.11001605000113,  0.00000000000000 ]
      - [  0.00000000000013,  0.00000000000000 ]
      - [ -0.14453661366949,  0.00000000000000 ]
    - # atom 9
      - [ -0.11001604999933,  0.00000000000000 ]
      - [ -0.00000000000020,  0.00000000000000 ]
      - [  0.14453661367072,  0.00000000000000 ]
    - # atom 10
      - [ -0.11001604999947,  0.00000000000000 ]
      - [ -0.00000000000020,  0.00000000000000 ]
      - [  0.14453661367090,  0.00000000000000 ]
    - # atom 11
      - [  0.11001605000274,  0.00000000000000 ]
      - [  0.00000000000031,  0.00000000000000 ]
      - [ -0.14453661366827,  0.00000000000000 ]
    - # atom 12
      - [  0.11001605000113,  0.00000000000000 ]
      - [  0.00000000000013,  0.00000000000000 ]
      - [ -0.14453661366950,  0.00000000000000 ]
  - # 7
    frequency:    7.3088323746
    eigenvector:
    - # atom 1
      - [ -0.03607337828131,  0.00000000000000 ]
      - [ -0.16635532584273,  0.00000000000000 ]
      - [ -0.03694924886884,  0.00000000000000 ]
    - # atom 2
      - [  0.03607337828130,  0.00000000000000 ]
      - [  0.16635532584273,  0.00000000000000 ]
      - [  0.03694924886884,  0.00000000000000 ]
    - # atom 3
      - [  0.12371549174226,  0.00000000000000 ]
      - [ -0.51239738985403,  0.00000000000000 ]
      - [  0.09724928036604,  0.00000000000000 ]
    - # atom 4
      - [ -0.12371549174226,  0.00000000000000 ]
      - [  0.51239738985402,  0.00000000000000 ]
      - [ -0.09724928036604,  0.00000000000000 ]
    - # atom 5
      - [ -0.03132987601534,  0.00000000000000 ]
      - [ -0.09182278764536,  0.00000000000000 ]
      - [  0.02377335959160,  0.00000000000000 ]
    - # atom 6
      - [ -0.03132987601544,  0.00000000000000 ]
      - [ -0.09182278764538,  0.00000000000000 ]
      - [  0.02377335959179,  0.00000000000000 ]
    - # atom 7
      - [  0.03326131127302,  0.00000000000000 ]
      - [ -0.28282687362096,  0.00000000000000 ]
      - [  0.00985679148717,  0.00000000000000 ]
    - # atom 8
      - [  0.03326131127227,  0.00000000000000 ]
      - [ -0.28282687362098,  0.00000000000000 ]
      - [  0.00985679148798,  0.00000000000000 ]
    - # atom 9
      - [  0.03132987601534,  0.00000000000000 ]
      - [  0.09182278764536,  0.00000000000000 ]
      - [ -0.02377335959160,  0.00000000000000 ]
    - # atom 10
      - [  0.03132987601544,  0.00000000000000 ]
      - [  0.09182278764538,  0.00000000000000 ]
      - [ -0.02377335959179,  0.00000000000000 ]
    - # atom 11
      - [ -0.03326131127302,  0.00000000000000 ]
      - [  0.28282687362096,  0.00000000000000 ]
      - [ -0.00985679148717,  0.00000000000000 ]
    - # atom 12
      - [ -0.03326131127227,  0.00000000000000 ]
      - [  0.28282687362098,  0.00000000000000 ]
      - [ -0.00985679148798,  0.00000000000000 ]
  - # 8
    frequency:    7.3088323746
    eigenvector:
    - # atom 1
      - [ -0.12668571187559,  0.00000000000000 ]
      - [ -0.51239738985398,  0.00000000000000 ]
      - [ -0.09334707191704,  0.00000000000000 ]
    - # atom 2
      - [  0.12668571187559,  0.00000000000000 ]
      - [  0.51239738985398,  0.00000000000000 ]
      - [  0.09334707191704,  0.00000000000000 ]
    - # atom 3
      - [ -0.04522206670630,  0.00000000000000 ]
      - [  0.16635532584260,  0.00000000000000 ]
      - [ -0.02492990765276,  0.00000000000000 ]
    - # atom 4
      - [  0.04522206670630,  0.00000000000000 ]
      - [ -0.16635532584260,  0.00000000000000 ]
      - [  0.02492990765276,  0.00000000000000 ]
    - # atom 5
      - [ -0.01835918700876,  0.00000000000000 ]
      - [ -0.28282687362079,  0.00000000000000 ]
      - [ -0.02943486739249,  0.00000000000000 ]
    - # atom 6
      - [ -0.01835918700863,  0.00000000000000 ]
      - [ -0.28282687362083,  0.00000000000000 ]
      - [ -0.02943486739247,  0.00000000000000 ]
    - # atom 7
      - [  0.01457072583023,  0.00000000000000 ]
      - [  0.09182278764493,  0.00000000000000 ]
      - [ -0.03652981941110,  0.00000000000000 ]
    - # atom 8
      - [  0.01457072583020,  0.00000000000000 ]
      - [  0.09182278764484,  0.00000000000000 ]
      - [ -0.03652981941157,  0.00000000000000 ]
    - # atom 9
      - [  0.01835918700876,  0.00000000000000 ]
      - [  0.28282687362079,  0.00000000000000 ]
      - [  0.02943486739249,  0.00000000000000 ]
    - # atom 10
      - [  0.01835918700863,  0.00000000000000 ]
      - [  0.28282687362083,  0.00000000000000 ]
      - [  0.02943486739247,  0.00000000000000 ]
    - # atom 11
      - [ -0.01457072583023,  0.00000000000000 ]
      - [ -0.09182278764493,  0.00000000000000 ]
      - [  0.03652981941110,  0.00000000000000 ]
    - # atom 12
      - [ -0.01457072583020,  0.00000000000000 ]
      - [ -0.09182278764484,  0.00000000000000 ]
      - [  0.03652981941157,  0.00000000000000 ]
  - # 9
    frequency:    8.0382735928
    eigenvector:
    - # atom 1
      - [  0.31476811549060,  0.00000000000000 ]
      - [ -0.02347038981873,  0.00000000000000 ]
      - [  0.23959012082459,  0.00000000000000 ]
    - # atom 2
      - [  0.31476811549060,  0.00000000000000 ]
      - [ -0.02347038981873,  0.00000000000000 ]
      - [  0.23959012082459,  0.00000000000000 ]
    - # atom 3
      - [ -0.31476811549175,  0.00000000000000 ]
      - [ -0.02347038981873,  0.00000000000000 ]
      - [ -0.23959012082309,  0.00000000000000 ]
    - # atom 4
      - [ -0.31476811549175,  0.00000000000000 ]
      - [ -0.02347038981873,  0.00000000000000 ]
      - [ -0.23959012082309,  0.00000000000000 ]
    - # atom 5
      - [ -0.17111669863100,  0.00000000000000 ]
      - [  0.01542553029247,  0.00000000000000 ]
      - [ -0.13024785066366,  0.00000000000000 ]
    - # atom 6
      - [ -0.17111669863129,  0.00000000000000 ]
      - [  0.01542553029228,  0.00000000000000 ]
      - [ -0.13024785066387,  0.00000000000000 ]
    - # atom 7
      - [  0.17111669863261,  0.00000000000000 ]
      - [  0.01542553029238,  0.00000000000000 ]
      - [  0.13024785066185,  0.00000000000000 ]
    - # atom 8
      - [  0.17111669863140,  0.00000000000000 ]
      - [  0.01542553029238,  0.00000000000000 ]
      - [  0.13024785066343,  0.00000000000000 ]
    - # atom 9
      - [ -0.17111669863100,  0.00000000000000 ]
      - [  0.01542553029248,  0.00000000000000 ]
      - [ -0.13024785066366,  0.00000000000000 ]
    - # atom 10
      - [ -0.17111669863128,  0.00000000000000 ]
      - [  0.01542553029228,  0.00000000000000 ]
      - [ -0.13024785066387,  0.00000000000000 ]
    - # atom 11
      - [  0.17111669863260,  0.00000000000000 ]
      - [  0.01542553029238,  0.00000000000000 ]
      - [  0.13024785066185,  0.00000000000000 ]
    - # atom 12
      - [  0.17111669863140,  0.00000000000000 ]
      - [  0.01542553029238,  0.00000000000000 ]
      - [  0.13024785066343,  0.00000000000000 ]
  - # 10
    frequency:    9.5445317343
    eigenvector:
    - # atom 1
      - [ -0.14456560958849,  0.00000000000000 ]
      - [  0.42504482964746,  0.00000000000000 ]
      - [ -0.11003812064227,  0.00000000000000 ]
    - # atom 2
      - [ -0.14456560958849,  0.00000000000000 ]
      - [  0.42504482964746,  0.00000000000000 ]
      - [ -0.11003812064227,  0.00000000000000 ]
    - # atom 3
      - [ -0.14456560958670,  0.00000000000000 ]
      - [ -0.42504482964746,  0.00000000000000 ]
      - [ -0.11003812064462,  0.00000000000000 ]
    - # atom 4
      - [ -0.14456560958670,  0.00000000000000 ]
      - [ -0.42504482964746,  0.00000000000000 ]
      - [ -0.11003812064462,  0.00000000000000 ]
    - # atom 5
      - [  0.09542086826945,  0.00000000000000 ]
      - [ -0.06151627613992,  0.00000000000000 ]
      - [  0.07263091854459,  0.00000000000000 ]
    - # atom 6
      - [  0.09542086826834,  0.00000000000000 ]
      - [ -0.06151627614013,  0.00000000000000 ]
      - [  0.07263091854375,  0.00000000000000 ]
    - # atom 7
      - [  0.09542086826851,  0.00000000000000 ]
      - [  0.06151627614002,  0.00000000000000 ]
      - [  0.07263091854468,  0.00000000000000 ]
    - # atom 8
      - [  0.09542086826680,  0.00000000000000 ]
      - [  0.06151627614002,  0.00000000000000 ]
      - [  0.07263091854692,  0.00000000000000 ]
    - # atom 9
      - [  0.09542086826945,  0.00000000000000 ]
      - [ -0.06151627613992,  0.00000000000000 ]
      - [  0.07263091854459,  0.00000000000000 ]
    - # atom 10
      - [  0.09542086826834,  0.00000000000000 ]
      - [ -0.06151627614013,  0.00000000000000 ]
      - [  0.07263091854375,  0.00000000000000 ]
    - # atom 11
      - [  0.09542086826851,  0.00000000000000 ]
      - [  0.06151627614002,  0.00000000000000 ]
      - [  0.07263091854468,  0.00000000000000 ]
    - # atom 12
      - [  0.09542086826680,  0.00000000000000 ]
      - [  0.06151627614002,  0.00000000000000 ]
      - [  0.07263091854692,  0.00000000000000 ]
  - # 11
    frequency:    9.9369569178
    eigenvector:
    - # atom 1
      - [ -0.34221100539429,  0.00000000000000 ]
      - [ -0.09442824356088,  0.00000000000000 ]
      - [  0.20077246107613,  0.00000000000000 ]
    - # atom 2
      - [  0.34221100539429,  0.00000000000000 ]
      - [  0.09442824356088,  0.00000000000000 ]
      - [ -0.20077246107612,  0.00000000000000 ]
    - # atom 3
      - [ -0.34219910748940,  0.00000000000000 ]
      - [  0.09443922003728,  0.00000000000000 ]
      - [  0.20072790700102,  0.00000000000000 ]
    - # atom 4
      - [  0.34219910748940,  0.00000000000000 ]
      - [ -0.09443922003727,  0.00000000000000 ]
      - [ -0.20072790700102,  0.00000000000000 ]
    - # atom 5
      - [ -0.15511571035603,  0.00000000000000 ]
      - [  0.12652263350480,  0.00000000000000 ]
      - [  0.04205610975143,  0.00000000000000 ]
    - # atom 6
      - [ -0.15511571040165,  0.00000000000000 ]
      - [  0.12652263355988,  0.00000000000000 ]
      - [  0.04205610971506,  0.00000000000000 ]
    - # atom 7
      - [ -0.15511580145282,  0.00000000000000 ]
      - [ -0.12653734074500,  0.00000000000000 ]
      - [  0.04203742944330,  0.00000000000000 ]
    - # atom 8
      - [ -0.15511580139655,  0.00000000000000 ]
      - [ -0.12653734068952,  0.00000000000000 ]
      - [  0.04203742946782,  0.00000000000000 ]
    - # atom 9
      - [  0.15511571035603,  0.00000000000000 ]
      - [ -0.12652263350480,  0.00000000000000 ]
      - [ -0.04205610975143,  0.00000000000000 ]
    - # atom 10
      - [  0.15511571040165,  0.00000000000000 ]
      - [ -0.12652263355988,  0.00000000000000 ]
      - [ -0.04205610971506,  0.00000000000000 ]
    - # atom 11
      - [  0.15511580145282,  0.00000000000000 ]
      - [  0.12653734074500,  0.00000000000000 ]
      - [ -0.04203742944330,  0.00000000000000 ]
    - # atom 12
      - [  0.15511580139655,  0.00000000000000 ]
      - [  0.12653734068952,  0.00000000000000 ]
      - [ -0.04203742946782,  0.00000000000000 ]
  - # 12
    frequency:    9.9369569178
    eigenvector:
    - # atom 1
      - [  0.10234116434106,  0.00000000000000 ]
      - [ -0.09443922005053,  0.00000000000000 ]
      - [ -0.38329911020938,  0.00000000000000 ]
    - # atom 2
      - [ -0.10234116434106,  0.00000000000000 ]
      - [  0.09443922005053,  0.00000000000000 ]
      - [  0.38329911020938,  0.00000000000000 ]
    - # atom 3
      - [ -0.10238094050316,  0.00000000000000 ]
      - [ -0.09442824357413,  0.00000000000000 ]
      - [  0.38332244436200,  0.00000000000000 ]
    - # atom 4
      - [  0.10238094050315,  0.00000000000000 ]
      - [  0.09442824357413,  0.00000000000000 ]
      - [ -0.38332244436200,  0.00000000000000 ]
    - # atom 5
      - [ -0.00079243145478,  0.00000000000000 ]
      - [  0.12653734069623,  0.00000000000000 ]
      - [ -0.16070914527673,  0.00000000000000 ]
    - # atom 6
      - [ -0.00079243150199,  0.00000000000000 ]
      - [  0.12653734075132,  0.00000000000000 ]
      - [ -0.16070914531102,  0.00000000000000 ]
    - # atom 7
      - [  0.00077440161570,  0.00000000000000 ]
      - [  0.12652263351111,  0.00000000000000 ]
      - [  0.16071403258132,  0.00000000000000 ]
    - # atom 8
      - [  0.00077440165434,  0.00000000000000 ]
      - [  0.12652263356660,  0.00000000000000 ]
      - [  0.16071403262903,  0.00000000000000 ]
    - # atom 9
      - [  0.00079243145478,  0.00000000000000 ]
      - [ -0.12653734069623,  0.00000000000000 ]
      - [  0.16070914527673,  0.00000000000000 ]
    - # atom 10
      - [  0.00079243150199,  0.00000000000000 ]
      - [ -0.12653734075132,  0.00000000000000 ]
      - [  0.16070914531102,  0.00000000000000 ]
    - # atom 11
      - [ -0.00077440161570,  0.00000000000000 ]
      - [ -0.12652263351111,  0.00000000000000 ]
      - [ -0.16071403258132,  0.00000000000000 ]
    - # atom 12
      - [ -0.00077440165433,  0.00000000000000 ]
      - [ -0.12652263356660,  0.00000000000000 ]
      - [ -0.16071403262903,  0.00000000000000 ]
  - # 13
    frequency:    9.9574558406
    eigenvector:
    - # atom 1
      - [  0.00000000002627,  0.00000000000000 ]
      - [  0.00000000002184,  0.00000000000000 ]
      - [  0.00000000002000,  0.00000000000000 ]
    - # atom 2
      - [ -0.00000000002627,  0.00000000000000 ]
      - [ -0.00000000002184,  0.00000000000000 ]
      - [ -0.00000000002000,  0.00000000000000 ]
    - # atom 3
      - [  0.00000000005187,  0.00000000000000 ]
      - [  0.00000000000000,  0.00000000000000 ]
      - [ -0.00000000006814,  0.00000000000000 ]
    - # atom 4
      - [ -0.00000000005187,  0.00000000000000 ]
      - [ -0.00000000000000,  0.00000000000000 ]
      - [  0.00000000006814,  0.00000000000000 ]
    - # atom 5
      - [  0.20337652758004,  0.00000000000000 ]
      - [ -0.24428274668454,  0.00000000000000 ]
      - [  0.15480286730908,  0.00000000000000 ]
    - # atom 6
      - [ -0.20337652754538,  0.00000000000000 ]
      - [  0.24428274662625,  0.00000000000000 ]
      - [ -0.15480286728270,  0.00000000000000 ]
    - # atom 7
      - [ -0.20337652755673,  0.00000000000000 ]
      - [ -0.24428274665540,  0.00000000000000 ]
      - [ -0.15480286730375,  0.00000000000000 ]
    - # atom 8
      - [  0.20337652759024,  0.00000000000000 ]
      - [  0.24428274665540,  0.00000000000000 ]
      - [  0.15480286725972,  0.00000000000000 ]
    - # atom 9
      - [ -0.20337652758004,  0.00000000000000 ]
      - [  0.24428274668454,  0.00000000000000 ]
      - [ -0.15480286730908,  0.00000000000000 ]
    - # atom 10
      - [  0.20337652754538,  0.00000000000000 ]
      - [ -0.24428274662625,  0.00000000000000 ]
      - [  0.15480286728270,  0.00000000000000 ]
    - # atom 11
      - [  0.20337652755673,  0.00000000000000 ]
      - [  0.24428274665540,  0.00000000000000 ]
      - [  0.15480286730375,  0.00000000000000 ]
    - # atom 12
      - [ -0.20337652759024,  0.00000000000000 ]
      - [ -0.24428274665540,  0.00000000000000 ]
      - [ -0.15480286725972,  0.00000000000000 ]
  - # 14
    frequency:   10.2179663592
    eigenvector:
    - # atom 1
      - [ -0.30281998723682,  0.00000000000000 ]
      - [  0.17489424056673,  0.00000000000000 ]
      - [ -0.16120661062910,  0.00000000000000 ]
    - # atom 2
      - [  0.30281998723681,  0.00000000000000 ]
      - [ -0.17489424056673,  0.00000000000000 ]
      - [  0.16120661062909,  0.00000000000000 ]
    - # atom 3
      - [ -0.30297090272011,  0.00000000000000 ]
      - [ -0.17500605461965,  0.00000000000000 ]
      - [ -0.16136575189338,  0.00000000000000 ]
    - # atom 4
      - [  0.30297090272012,  0.00000000000000 ]
      - [  0.17500605461964,  0.00000000000000 ]
      - [  0.16136575189339,  0.00000000000000 ]
    - # atom 5
      - [  0.14242457100622,  0.00000000000000 ]
      - [ -0.09117207266838,  0.00000000000000 ]
      - [  0.14895811691927,  0.00000000000000 ]
    - # atom 6
      - [  0.14242457100060,  0.00000000000000 ]
      - [ -0.09117207266881,  0.00000000000000 ]
      - [  0.14895811692711,  0.00000000000000 ]
    - # atom 7
      - [  0.14254060653071,  0.00000000000000 ]
      - [  0.09123036114131,  0.00000000000000 ]
      - [  0.14902053109338,  0.00000000000000 ]
    - # atom 8
      - [  0.14254060647924,  0.00000000000000 ]
      - [  0.09123036114083,  0.00000000000000 ]
      - [  0.14902053116082,  0.00000000000000 ]
    - # atom 9
      - [ -0.14242457100623,  0.00000000000000 ]
      - [  0.09117207266838,  0.00000000000000 ]
      - [ -0.14895811691928,  0.00000000000000 ]
    - # atom 10
      - [ -0.14242457100061,  0.00000000000000 ]
      - [  0.09117207266881,  0.00000000000000 ]
      - [ -0.14895811692711,  0.00000000000000 ]
    - # atom 11
      - [ -0.14254060653070,  0.00000000000000 ]
      - [ -0.09123036114131,  0.00000000000000 ]
      - [ -0.14902053109337,  0.00000000000000 ]
    - # atom 12
      - [ -0.14254060647923,  0.00000000000000 ]
      - [ -0.09123036114083,  0.00000000000000 ]
      - [ -0.14902053116081,  0.00000000000000 ]
  - # 15
    frequency:   10.2179663592
    eigenvector:
    - # atom 1
      - [ -0.23622708385912,  0.00000000000000 ]
      - [  0.17500605461186,  0.00000000000000 ]
      - [ -0.24905228093928,  0.00000000000000 ]
    - # atom 2
      - [  0.23622708385911,  0.00000000000000 ]
      - [ -0.17500605461187,  0.00000000000000 ]
      - [  0.24905228093927,  0.00000000000000 ]
    - # atom 3
      - [  0.23603349743679,  0.00000000000000 ]
      - [  0.17489424055894,  0.00000000000000 ]
      - [  0.24894919979559,  0.00000000000000 ]
    - # atom 4
      - [ -0.23603349743678,  0.00000000000000 ]
      - [ -0.17489424055895,  0.00000000000000 ]
      - [ -0.24894919979558,  0.00000000000000 ]
    - # atom 5
      - [  0.18160076462188,  0.00000000000000 ]
      - [ -0.09123036113144,  0.00000000000000 ]
      - [  0.09770417333166,  0.00000000000000 ]
    - # atom 6
      - [  0.18160076462793,  0.00000000000000 ]
      - [ -0.09123036113188,  0.00000000000000 ]
      - [  0.09770417332417,  0.00000000000000 ]
    - # atom 7
      - [ -0.18150970125554,  0.00000000000000 ]
      - [ -0.09117207265894,  0.00000000000000 ]
      - [ -0.09760895129794,  0.00000000000000 ]
    - # atom 8
      - [ -0.18150970120428,  0.00000000000000 ]
      - [ -0.09117207265942,  0.00000000000000 ]
      - [ -0.09760895136547,  0.00000000000000 ]
    - # atom 9
      - [ -0.18160076462189,  0.00000000000000 ]
      - [  0.09123036113145,  0.00000000000000 ]
      - [ -0.09770417333167,  0.00000000000000 ]
    - # atom 10
      - [ -0.18160076462794,  0.00000000000000 ]
      - [  0.09123036113188,  0.00000000000000 ]
      - [ -0.09770417332418,  0.00000000000000 ]
    - # atom 11
      - [  0.18150970125555,  0.00000000000000 ]
      - [  0.09117207265895,  0.00000000000000 ]
      - [  0.09760895129795,  0.00000000000000 ]
    - # atom 12
      - [  0.18150970120429,  0.00000000000000 ]
      - [  0.09117207265943,  0.00000000000000 ]
      - [  0.09760895136548,  0.00000000000000 ]
  - # 16
    frequency:   10.2724916617
    eigenvector:
    - # atom 1
      - [  0.23756694537759,  0.00000000000000 ]
      - [  0.10827886077096,  0.00000000000000 ]
      - [  0.18082737845415,  0.00000000000000 ]
    - # atom 2
      - [  0.23756694537762,  0.00000000000000 ]
      - [  0.10827886077094,  0.00000000000000 ]
      - [  0.18082737845417,  0.00000000000000 ]
    - # atom 3
      - [ -0.23756694537748,  0.00000000000000 ]
      - [  0.10827886077095,  0.00000000000000 ]
      - [ -0.18082737845432,  0.00000000000000 ]
    - # atom 4
      - [ -0.23756694537748,  0.00000000000000 ]
      - [  0.10827886077095,  0.00000000000000 ]
      - [ -0.18082737845433,  0.00000000000000 ]
    - # atom 5
      - [  0.20972222509683,  0.00000000000000 ]
      - [ -0.07143840707293,  0.00000000000000 ]
      - [  0.15963298305999,  0.00000000000000 ]
    - # atom 6
      - [  0.20972222510413,  0.00000000000000 ]
      - [ -0.07143840707325,  0.00000000000000 ]
      - [  0.15963298306555,  0.00000000000000 ]
    - # atom 7
      - [ -0.20972222510254,  0.00000000000000 ]
      - [ -0.07143840707309,  0.00000000000000 ]
      - [ -0.15963298306005,  0.00000000000000 ]
    - # atom 8
      - [ -0.20972222509631,  0.00000000000000 ]
      - [ -0.07143840707309,  0.00000000000000 ]
      - [ -0.15963298306823,  0.00000000000000 ]
    - # atom 9
      - [  0.20972222509681,  0.00000000000000 ]
      - [ -0.07143840707292,  0.00000000000000 ]
      - [  0.15963298305997,  0.00000000000000 ]
    - # atom 10
      - [  0.20972222510412,  0.00000000000000 ]
      - [ -0.07143840707324,  0.00000000000000 ]
      - [  0.15963298306553,  0.00000000000000 ]
    - # atom 11
      - [ -0.20972222510253,  0.00000000000000 ]
      - [ -0.07143840707309,  0.00000000000000 ]
      - [ -0.15963298306005,  0.00000000000000 ]
    - # atom 12
      - [ -0.20972222509630,  0.00000000000000 ]
      - [ -0.07143840707308,  0.00000000000000 ]
      - [ -0.15963298306823,  0.00000000000000 ]
  - # 17
    frequency:   10.3574548878
    eigenvector:
    - # atom 1
      - [  0.00000000000025,  0.00000000000000 ]
      - [  0.00000000000000,  0.00000000000000 ]
      - [ -0.00000000000033,  0.00000000000000 ]
    - # atom 2
      - [ -0.00000000000025,  0.00000000000000 ]
      - [ -0.00000000000000,  0.00000000000000 ]
      - [  0.00000000000033,  0.00000000000000 ]
    - # atom 3
      - [ -0.00000000003217,  0.00000000000000 ]
      - [ -0.00000000002780,  0.00000000000000 ]
      - [ -0.00000000002449,  0.00000000000000 ]
    - # atom 4
      - [  0.00000000003217,  0.00000000000000 ]
      - [  0.00000000002780,  0.00000000000000 ]
      - [  0.00000000002449,  0.00000000000000 ]
    - # atom 5
      - [ -0.21413673384720,  0.00000000000000 ]
      - [  0.00000000000822,  0.00000000000000 ]
      - [  0.28132802778905,  0.00000000000000 ]
    - # atom 6
      - [  0.21413673384294,  0.00000000000000 ]
      - [ -0.00000000000823,  0.00000000000000 ]
      - [ -0.28132802778344,  0.00000000000000 ]
    - # atom 7
      - [ -0.21413673381464,  0.00000000000000 ]
      - [  0.00000000002391,  0.00000000000000 ]
      - [  0.28132802780964,  0.00000000000000 ]
    - # atom 8
      - [  0.21413673385979,  0.00000000000000 ]
      - [  0.00000000000980,  0.00000000000000 ]
      - [ -0.28132802777527,  0.00000000000000 ]
    - # atom 9
      - [  0.21413673384721,  0.00000000000000 ]
      - [ -0.00000000000822,  0.00000000000000 ]
      - [ -0.28132802778905,  0.00000000000000 ]
    - # atom 10
      - [ -0.21413673384294,  0.00000000000000 ]
      - [  0.00000000000822,  0.00000000000000 ]
      - [  0.28132802778344,  0.00000000000000 ]
    - # atom 11
      - [  0.21413673381464,  0.00000000000000 ]
      - [ -0.00000000002391,  0.00000000000000 ]
      - [ -0.28132802780964,  0.00000000000000 ]
    - # atom 12
      - [ -0.21413673385980,  0.00000000000000 ]
      - [ -0.00000000000980,  0.00000000000000 ]
      - [  0.28132802777527,  0.00000000000000 ]
  - # 18
    frequency:   10.3584749629
    eigenvector:
    - # atom 1
      - [  0.00000000000042,  0.00000000000000 ]
      - [  0.00000000000000,  0.00000000000000 ]
      - [ -0.00000000000055,  0.00000000000000 ]
    - # atom 2
      - [ -0.00000000000042,  0.00000000000000 ]
      - [  0.00000000000000,  0.00000000000000 ]
      - [  0.00000000000055,  0.00000000000000 ]
    - # atom 3
      - [ -0.00000000002558,  0.00000000000000 ]
      - [ -0.00000000002215,  0.00000000000000 ]
      - [ -0.00000000001947,  0.00000000000000 ]
    - # atom 4
      - [  0.00000000002558,  0.00000000000000 ]
      - [  0.00000000002215,  0.00000000000000 ]
      - [  0.00000000001947,  0.00000000000000 ]
    - # atom 5
      - [  0.21413673383414,  0.00000000000000 ]
      - [  0.00000000000645,  0.00000000000000 ]
      - [ -0.28132802779149,  0.00000000000000 ]
    - # atom 6
      - [ -0.21413673383733,  0.00000000000000 ]
      - [ -0.00000000000645,  0.00000000000000 ]
      - [  0.28132802779568,  0.00000000000000 ]
    - # atom 7
      - [ -0.21413673381965,  0.00000000000000 ]
      - [  0.00000000001903,  0.00000000000000 ]
      - [  0.28132802780560,  0.00000000000000 ]
    - # atom 8
      - [  0.21413673385567,  0.00000000000000 ]
      - [  0.00000000000801,  0.00000000000000 ]
      - [ -0.28132802777818,  0.00000000000000 ]
    - # atom 9
      - [ -0.21413673383414,  0.00000000000000 ]
      - [ -0.00000000000645,  0.00000000000000 ]
      - [  0.28132802779149,  0.00000000000000 ]
    - # atom 10
      - [  0.21413673383734,  0.00000000000000 ]
      - [  0.00000000000645,  0.00000000000000 ]
      - [ -0.28132802779568,  0.00000000000000 ]
    - # atom 11
      - [  0.21413673381965,  0.00000000000000 ]
      - [ -0.00000000001903,  0.00000000000000 ]
      - [ -0.28132802780559,  0.00000000000000 ]
    - # atom 12
      - [ -0.21413673385567,  0.00000000000000 ]
      - [ -0.00000000000802,  0.00000000000000 ]
      - [  0.28132802777818,  0.00000000000000 ]
  - # 19
    frequency:   10.7115365043
    eigenvector:
    - # atom 1
      - [  0.00000000000083,  0.00000000000000 ]
      - [  0.00000000000026,  0.00000000000000 ]
      - [ -0.00000000000394,  0.00000000000000 ]
    - # atom 2
      - [  0.00000000000083,  0.00000000000000 ]
      - [  0.00000000000026,  0.00000000000000 ]
      - [ -0.00000000000394,  0.00000000000000 ]
    - # atom 3
      - [  0.00000000000181,  0.00000000000000 ]
      - [ -0.00000000000253,  0.00000000000000 ]
      - [  0.00000000000229,  0.00000000000000 ]
    - # atom 4
      - [  0.00000000000181,  0.00000000000000 ]
      - [ -0.00000000000253,  0.00000000000000 ]
      - [  0.00000000000229,  0.00000000000000 ]
    - # atom 5
      - [ -0.33519271135722,  0.00000000000000 ]
      - [  0.08879283858982,  0.00000000000000 ]
      - [ -0.06902050800947,  0.00000000000000 ]
    - # atom 6
      - [  0.33519271135430,  0.00000000000000 ]
      - [ -0.08879283858798,  0.00000000000000 ]
      - [  0.06902050800446,  0.00000000000000 ]
    - # atom 7
      - [ -0.33518857820561,  0.00000000000000 ]
      - [ -0.08879048298604,  0.00000000000000 ]
      - [ -0.06901242434928,  0.00000000000000 ]
    - # atom 8
      - [  0.33518857820643,  0.00000000000000 ]
      - [  0.08879048298724,  0.00000000000000 ]
      - [  0.06901242435539,  0.00000000000000 ]
    - # atom 9
      - [ -0.33519271135722,  0.00000000000000 ]
      - [  0.08879283858982,  0.00000000000000 ]
      - [ -0.06902050800947,  0.00000000000000 ]
    - # atom 10
      - [  0.33519271135430,  0.00000000000000 ]
      - [ -0.08879283858798,  0.00000000000000 ]
      - [  0.06902050800446,  0.00000000000000 ]
    - # atom 11
      - [ -0.33518857820561,  0.00000000000000 ]
      - [ -0.08879048298604,  0.00000000000000 ]
      - [ -0.06901242434928,  0.00000000000000 ]
    - # atom 12
      - [  0.33518857820643,  0.00000000000000 ]
      - [  0.08879048298724,  0.00000000000000 ]
      - [  0.06901242435539,  0.00000000000000 ]
  - # 20
    frequency:   10.7115365044
    eigenvector:
    - # atom 1
      - [  0.00000000000358,  0.00000000000000 ]
      - [ -0.00000000000026,  0.00000000000000 ]
      - [ -0.00000000000184,  0.00000000000000 ]
    - # atom 2
      - [  0.00000000000357,  0.00000000000000 ]
      - [ -0.00000000000026,  0.00000000000000 ]
      - [ -0.00000000000185,  0.00000000000000 ]
    - # atom 3
      - [ -0.00000000000269,  0.00000000000000 ]
      - [  0.00000000000253,  0.00000000000000 ]
      - [ -0.00000000000114,  0.00000000000000 ]
    - # atom 4
      - [ -0.00000000000269,  0.00000000000000 ]
      - [  0.00000000000253,  0.00000000000000 ]
      - [ -0.00000000000114,  0.00000000000000 ]
    - # atom 5
      - [  0.15578976274704,  0.00000000000000 ]
      - [ -0.08879048299018,  0.00000000000000 ]
      - [  0.30470255577996,  0.00000000000000 ]
    - # atom 6
      - [ -0.15578976274144,  0.00000000000000 ]
      - [  0.08879048298834,  0.00000000000000 ]
      - [ -0.30470255577848,  0.00000000000000 ]
    - # atom 7
      - [ -0.15579865521246,  0.00000000000000 ]
      - [ -0.08879283859212,  0.00000000000000 ]
      - [ -0.30470438675179,  0.00000000000000 ]
    - # atom 8
      - [  0.15579865520636,  0.00000000000000 ]
      - [  0.08879283859093,  0.00000000000000 ]
      - [  0.30470438675262,  0.00000000000000 ]
    - # atom 9
      - [  0.15578976274704,  0.00000000000000 ]
      - [ -0.08879048299018,  0.00000000000000 ]
      - [  0.30470255577996,  0.00000000000000 ]
    - # atom 10
      - [ -0.15578976274143,  0.00000000000000 ]
      - [  0.08879048298834,  0.00000000000000 ]
      - [ -0.30470255577848,  0.00000000000000 ]
    - # atom 11
      - [ -0.15579865521246,  0.00000000000000 ]
      - [ -0.08879283859213,  0.00000000000000 ]
      - [ -0.30470438675179,  0.00000000000000 ]
    - # atom 12
      - [  0.15579865520635,  0.00000000000000 ]
      - [  0.08879283859093,  0.00000000000000 ]
      - [  0.30470438675262,  0.00000000000000 ]
  - # 21
    frequency:   11.4903969289
    eigenvector:
    - # atom 1
      - [ -0.12341708649805,  0.00000000000000 ]
      - [ -0.20652786260407,  0.00000000000000 ]
      - [ -0.09394062870107,  0.00000000000000 ]
    - # atom 2
      - [ -0.12341708649805,  0.00000000000000 ]
      - [ -0.20652786260407,  0.00000000000000 ]
      - [ -0.09394062870107,  0.00000000000000 ]
    - # atom 3
      - [ -0.12341708649753,  0.00000000000000 ]
      - [  0.20652786260407,  0.00000000000000 ]
      - [ -0.09394062870175,  0.00000000000000 ]
    - # atom 4
      - [ -0.12341708649753,  0.00000000000000 ]
      - [  0.20652786260407,  0.00000000000000 ]
      - [ -0.09394062870175,  0.00000000000000 ]
    - # atom 5
      - [  0.08146251321985,  0.00000000000000 ]
      - [ -0.28489276293027,  0.00000000000000 ]
      - [  0.06200632282352,  0.00000000000000 ]
    - # atom 6
      - [  0.08146251322227,  0.00000000000000 ]
      - [ -0.28489276294201,  0.00000000000000 ]
      - [  0.06200632282536,  0.00000000000000 ]
    - # atom 7
      - [  0.08146251322200,  0.00000000000000 ]
      - [  0.28489276293614,  0.00000000000000 ]
      - [  0.06200632282321,  0.00000000000000 ]
    - # atom 8
      - [  0.08146251321813,  0.00000000000000 ]
      - [  0.28489276293614,  0.00000000000000 ]
      - [  0.06200632282829,  0.00000000000000 ]
    - # atom 9
      - [  0.08146251321985,  0.00000000000000 ]
      - [ -0.28489276293027,  0.00000000000000 ]
      - [  0.06200632282352,  0.00000000000000 ]
    - # atom 10
      - [  0.08146251322227,  0.00000000000000 ]
      - [ -0.28489276294201,  0.00000000000000 ]
      - [  0.06200632282536,  0.00000000000000 ]
    - # atom 11
      - [  0.08146251322200,  0.00000000000000 ]
      - [  0.28489276293614,  0.00000000000000 ]
      - [  0.06200632282321,  0.00000000000000 ]
    - # atom 12
      - [  0.08146251321813,  0.00000000000000 ]
      - [  0.28489276293614,  0.00000000000000 ]
      - [  0.06200632282829,  0.00000000000000 ]
  - # 22
    frequency:   11.6636859676
    eigenvector:
    - # atom 1
      - [ -0.00000000000018,  0.00000000000000 ]
      - [ -0.00000000000139,  0.00000000000000 ]
      - [ -0.00000000000063,  0.00000000000000 ]
    - # atom 2
      - [ -0.00000000000018,  0.00000000000000 ]
      - [ -0.00000000000139,  0.00000000000000 ]
      - [ -0.00000000000063,  0.00000000000000 ]
    - # atom 3
      - [  0.00000000000044,  0.00000000000000 ]
      - [ -0.00000000000034,  0.00000000000000 ]
      - [  0.00000000000054,  0.00000000000000 ]
    - # atom 4
      - [  0.00000000000044,  0.00000000000000 ]
      - [ -0.00000000000034,  0.00000000000000 ]
      - [  0.00000000000054,  0.00000000000000 ]
    - # atom 5
      - [ -0.10784801717755,  0.00000000000000 ]
      - [ -0.31528903726609,  0.00000000000000 ]
      - [  0.11821264437909,  0.00000000000000 ]
    - # atom 6
      - [  0.10784801717655,  0.00000000000000 ]
      - [  0.31528903725940,  0.00000000000000 ]
      - [ -0.11821264438043,  0.00000000000000 ]
    - # atom 7
      - [ -0.10786249433439,  0.00000000000000 ]
      - [  0.31523548647928,  0.00000000000000 ]
      - [  0.11823565141149,  0.00000000000000 ]
    - # atom 8
      - [  0.10786249433552,  0.00000000000000 ]
      - [ -0.31523548647037,  0.00000000000000 ]
      - [ -0.11823565140962,  0.00000000000000 ]
    - # atom 9
      - [ -0.10784801717755,  0.00000000000000 ]
      - [ -0.31528903726609,  0.00000000000000 ]
      - [  0.11821264437909,  0.00000000000000 ]
    - # atom 10
      - [  0.10784801717655,  0.00000000000000 ]
      - [  0.31528903725941,  0.00000000000000 ]
      - [ -0.11821264438043,  0.00000000000000 ]
    - # atom 11
      - [ -0.10786249433439,  0.00000000000000 ]
      - [  0.31523548647928,  0.00000000000000 ]
      - [  0.11823565141149,  0.00000000000000 ]
    - # atom 12
      - [  0.10786249433552,  0.00000000000000 ]
      - [ -0.31523548647037,  0.00000000000000 ]
      - [ -0.11823565140962,  0.00000000000000 ]
  - # 23
    frequency:   11.6636859676
    eigenvector:
    - # atom 1
      - [ -0.00000000000065,  0.00000000000000 ]
      - [ -0.00000000000139,  0.00000000000000 ]
      - [ -0.00000000000000,  0.00000000000000 ]
    - # atom 2
      - [ -0.00000000000065,  0.00000000000000 ]
      - [ -0.00000000000139,  0.00000000000000 ]
      - [ -0.00000000000000,  0.00000000000000 ]
    - # atom 3
      - [  0.00000000000064,  0.00000000000000 ]
      - [ -0.00000000000034,  0.00000000000000 ]
      - [  0.00000000000029,  0.00000000000000 ]
    - # atom 4
      - [  0.00000000000064,  0.00000000000000 ]
      - [ -0.00000000000034,  0.00000000000000 ]
      - [  0.00000000000028,  0.00000000000000 ]
    - # atom 5
      - [  0.08523855982480,  0.00000000000000 ]
      - [ -0.31523548647682,  0.00000000000000 ]
      - [ -0.13545617323854,  0.00000000000000 ]
    - # atom 6
      - [ -0.08523855982635,  0.00000000000000 ]
      - [  0.31523548647014,  0.00000000000000 ]
      - [  0.13545617323793,  0.00000000000000 ]
    - # atom 7
      - [ -0.08522023941000,  0.00000000000000 ]
      - [ -0.31528903725695,  0.00000000000000 ]
      - [  0.13543609155586,  0.00000000000000 ]
    - # atom 8
      - [  0.08522023941211,  0.00000000000000 ]
      - [  0.31528903726586,  0.00000000000000 ]
      - [ -0.13543609155527,  0.00000000000000 ]
    - # atom 9
      - [  0.08523855982480,  0.00000000000000 ]
      - [ -0.31523548647682,  0.00000000000000 ]
      - [ -0.13545617323854,  0.00000000000000 ]
    - # atom 10
      - [ -0.08523855982636,  0.00000000000000 ]
      - [  0.31523548647013,  0.00000000000000 ]
      - [  0.13545617323793,  0.00000000000000 ]
    - # atom 11
      - [ -0.08522023941000,  0.00000000000000 ]
      - [ -0.31528903725694,  0.00000000000000 ]
      - [  0.13543609155586,  0.00000000000000 ]
    - # atom 12
      - [  0.08522023941211,  0.00000000000000 ]
      - [  0.31528903726585,  0.00000000000000 ]
      - [ -0.13543609155527,  0.00000000000000 ]
  - # 24
    frequency:   11.9233090020
    eigenvector:
    - # atom 1
      - [  0.09597118817388,  0.00000000000000 ]
      - [ -0.00028916284715,  0.00000000000000 ]
      - [ -0.26221478394778,  0.00000000000000 ]
    - # atom 2
      - [ -0.09597118817388,  0.00000000000000 ]
      - [  0.00028916284715,  0.00000000000000 ]
      - [  0.26221478394778,  0.00000000000000 ]
    - # atom 3
      - [  0.09586722260808,  0.00000000000000 ]
      - [  0.00028929521151,  0.00000000000000 ]
      - [ -0.26214051324828,  0.00000000000000 ]
    - # atom 4
      - [ -0.09586722260808,  0.00000000000000 ]
      - [ -0.00028929521151,  0.00000000000000 ]
      - [  0.26214051324828,  0.00000000000000 ]
    - # atom 5
      - [ -0.23511010115082,  0.00000000000000 ]
      - [ -0.00882419760012,  0.00000000000000 ]
      - [  0.17524219305896,  0.00000000000000 ]
    - # atom 6
      - [ -0.23511010115136,  0.00000000000000 ]
      - [ -0.00882419761795,  0.00000000000000 ]
      - [  0.17524219305897,  0.00000000000000 ]
    - # atom 7
      - [ -0.23506147695358,  0.00000000000000 ]
      - [  0.00882823711512,  0.00000000000000 ]
      - [  0.17511713452894,  0.00000000000000 ]
    - # atom 8
      - [ -0.23506147694265,  0.00000000000000 ]
      - [  0.00882823710970,  0.00000000000000 ]
      - [  0.17511713454085,  0.00000000000000 ]
    - # atom 9
      - [  0.23511010115082,  0.00000000000000 ]
      - [  0.00882419760012,  0.00000000000000 ]
      - [ -0.17524219305897,  0.00000000000000 ]
    - # atom 10
      - [  0.23511010115136,  0.00000000000000 ]
      - [  0.00882419761795,  0.00000000000000 ]
      - [ -0.17524219305897,  0.00000000000000 ]
    - # atom 11
      - [  0.23506147695358,  0.00000000000000 ]
      - [ -0.00882823711512,  0.00000000000000 ]
      - [ -0.17511713452894,  0.00000000000000 ]
    - # atom 12
      - [  0.23506147694265,  0.00000000000000 ]
      - [ -0.00882823710969,  0.00000000000000 ]
      - [ -0.17511713454084,  0.00000000000000 ]
  - # 25
    frequency:   11.9233090020
    eigenvector:
    - # atom 1
      - [  0.22714062688413,  0.00000000000000 ]
      - [  0.00028929522096,  0.00000000000000 ]
      - [ -0.16221993920792,  0.00000000000000 ]
    - # atom 2
      - [ -0.22714062688413,  0.00000000000000 ]
      - [ -0.00028929522096,  0.00000000000000 ]
      - [  0.16221993920792,  0.00000000000000 ]
    - # atom 3
      - [ -0.22718452624867,  0.00000000000000 ]
      - [  0.00028916285660,  0.00000000000000 ]
      - [  0.16233993013036,  0.00000000000000 ]
    - # atom 4
      - [  0.22718452624867,  0.00000000000000 ]
      - [ -0.00028916285660,  0.00000000000000 ]
      - [ -0.16233993013036,  0.00000000000000 ]
    - # atom 5
      - [ -0.10618906630887,  0.00000000000000 ]
      - [  0.00882823709544,  0.00000000000000 ]
      - [  0.27321015894100,  0.00000000000000 ]
    - # atom 6
      - [ -0.10618906630873,  0.00000000000000 ]
      - [  0.00882823711328,  0.00000000000000 ]
      - [  0.27321015894152,  0.00000000000000 ]
    - # atom 7
      - [  0.10629665810135,  0.00000000000000 ]
      - [  0.00882419759827,  0.00000000000000 ]
      - [ -0.27329033346771,  0.00000000000000 ]
    - # atom 8
      - [  0.10629665808696,  0.00000000000000 ]
      - [  0.00882419760370,  0.00000000000000 ]
      - [ -0.27329033347508,  0.00000000000000 ]
    - # atom 9
      - [  0.10618906630887,  0.00000000000000 ]
      - [ -0.00882823709544,  0.00000000000000 ]
      - [ -0.27321015894100,  0.00000000000000 ]
    - # atom 10
      - [  0.10618906630873,  0.00000000000000 ]
      - [ -0.00882823711328,  0.00000000000000 ]
      - [ -0.27321015894152,  0.00000000000000 ]
    - # atom 11
      - [ -0.10629665810135,  0.00000000000000 ]
      - [ -0.00882419759827,  0.00000000000000 ]
      - [  0.27329033346771,  0.00000000000000 ]
    - # atom 12
      - [ -0.10629665808696,  0.00000000000000 ]
      - [ -0.00882419760370,  0.00000000000000 ]
      - [  0.27329033347508,  0.00000000000000 ]
  - # 26
    frequency:   12.1290261764
    eigenvector:
    - # atom 1
      - [ -0.15558618998454,  0.00000000000000 ]
      - [  0.00000000000552,  0.00000000000000 ]
      - [  0.20440563931527,  0.00000000000000 ]
    - # atom 2
      - [ -0.15558618998454,  0.00000000000000 ]
      - [  0.00000000000552,  0.00000000000000 ]
      - [  0.20440563931527,  0.00000000000000 ]
    - # atom 3
      - [  0.15558618998862,  0.00000000000000 ]
      - [  0.00000000000138,  0.00000000000000 ]
      - [ -0.20440563931217,  0.00000000000000 ]
    - # atom 4
      - [  0.15558618998862,  0.00000000000000 ]
      - [  0.00000000000138,  0.00000000000000 ]
      - [ -0.20440563931217,  0.00000000000000 ]
    - # atom 5
      - [ -0.18371447826295,  0.00000000000000 ]
      - [ -0.00000000000524,  0.00000000000000 ]
      - [  0.24135995220967,  0.00000000000000 ]
    - # atom 6
      - [ -0.18371447825700,  0.00000000000000 ]
      - [ -0.00000000000524,  0.00000000000000 ]
      - [  0.24135995220186,  0.00000000000000 ]
    - # atom 7
      - [  0.18371447825469,  0.00000000000000 ]
      - [ -0.00000000000113,  0.00000000000000 ]
      - [ -0.24135995220979,  0.00000000000000 ]
    - # atom 8
      - [  0.18371447825818,  0.00000000000000 ]
      - [  0.00000000000237,  0.00000000000000 ]
      - [ -0.24135995220713,  0.00000000000000 ]
    - # atom 9
      - [ -0.18371447826295,  0.00000000000000 ]
      - [ -0.00000000000524,  0.00000000000000 ]
      - [  0.24135995220967,  0.00000000000000 ]
    - # atom 10
      - [ -0.18371447825700,  0.00000000000000 ]
      - [ -0.00000000000524,  0.00000000000000 ]
      - [  0.24135995220186,  0.00000000000000 ]
    - # atom 11
      - [  0.18371447825469,  0.00000000000000 ]
      - [ -0.00000000000113,  0.00000000000000 ]
      - [ -0.24135995220979,  0.00000000000000 ]
    - # atom 12
      - [  0.18371447825818,  0.00000000000000 ]
      - [  0.00000000000237,  0.00000000000000 ]
      - [ -0.24135995220713,  0.00000000000000 ]
  - # 27
    frequency:   12.2218138770
    eigenvector:
    - # atom 1
      - [  0.22012058427992,  0.00000000000000 ]
      - [  0.16334973137387,  0.00000000000000 ]
      - [  0.16754783849614,  0.00000000000000 ]
    - # atom 2
      - [  0.22012058427992,  0.00000000000000 ]
      - [  0.16334973137387,  0.00000000000000 ]
      - [  0.16754783849614,  0.00000000000000 ]
    - # atom 3
      - [  0.22012058427463,  0.00000000000000 ]
      - [ -0.16334973137387,  0.00000000000000 ]
      - [  0.16754783850309,  0.00000000000000 ]
    - # atom 4
      - [  0.22012058427463,  0.00000000000000 ]
      - [ -0.16334973137387,  0.00000000000000 ]
      - [  0.16754783850309,  0.00000000000000 ]
    - # atom 5
      - [ -0.14530018550545,  0.00000000000000 ]
      - [ -0.20012961144554,  0.00000000000000 ]
      - [ -0.11059725329992,  0.00000000000000 ]
    - # atom 6
      - [ -0.14530018551033,  0.00000000000000 ]
      - [ -0.20012961145524,  0.00000000000000 ]
      - [ -0.11059725330364,  0.00000000000000 ]
    - # atom 7
      - [ -0.14530018551214,  0.00000000000000 ]
      - [  0.20012961145039,  0.00000000000000 ]
      - [ -0.11059725329619,  0.00000000000000 ]
    - # atom 8
      - [ -0.14530018551127,  0.00000000000000 ]
      - [  0.20012961145040,  0.00000000000000 ]
      - [ -0.11059725329735,  0.00000000000000 ]
    - # atom 9
      - [ -0.14530018550544,  0.00000000000000 ]
      - [ -0.20012961144553,  0.00000000000000 ]
      - [ -0.11059725329992,  0.00000000000000 ]
    - # atom 10
      - [ -0.14530018551034,  0.00000000000000 ]
      - [ -0.20012961145525,  0.00000000000000 ]
      - [ -0.11059725330365,  0.00000000000000 ]
    - # atom 11
      - [ -0.14530018551215,  0.00000000000000 ]
      - [  0.20012961145040,  0.00000000000000 ]
      - [ -0.11059725329619,  0.00000000000000 ]
    - # atom 12
      - [ -0.14530018551126,  0.00000000000000 ]
      - [  0.20012961145038,  0.00000000000000 ]
      - [ -0.11059725329735,  0.00000000000000 ]
  - # 28
    frequency:   12.2445314261
    eigenvector:
    - # atom 1
      - [  0.00000000000290,  0.00000000000000 ]
      - [  0.00000000000077,  0.00000000000000 ]
      - [  0.00000000000221,  0.00000000000000 ]
    - # atom 2
      - [ -0.00000000000289,  0.00000000000000 ]
      - [ -0.00000000000077,  0.00000000000000 ]
      - [ -0.00000000000220,  0.00000000000000 ]
    - # atom 3
      - [ -0.00000000000604,  0.00000000000000 ]
      - [ -0.00000000000000,  0.00000000000000 ]
      - [  0.00000000000794,  0.00000000000000 ]
    - # atom 4
      - [  0.00000000000605,  0.00000000000000 ]
      - [ -0.00000000000000,  0.00000000000000 ]
      - [ -0.00000000000793,  0.00000000000000 ]
    - # atom 5
      - [  0.19437964723035,  0.00000000000000 ]
      - [  0.25558939666244,  0.00000000000000 ]
      - [  0.14795476693030,  0.00000000000000 ]
    - # atom 6
      - [ -0.19437964722615,  0.00000000000000 ]
      - [ -0.25558939666333,  0.00000000000000 ]
      - [ -0.14795476692710,  0.00000000000000 ]
    - # atom 7
      - [ -0.19437964721871,  0.00000000000000 ]
      - [  0.25558939666288,  0.00000000000000 ]
      - [ -0.14795476694125,  0.00000000000000 ]
    - # atom 8
      - [  0.19437964723280,  0.00000000000000 ]
      - [ -0.25558939666287,  0.00000000000000 ]
      - [  0.14795476692273,  0.00000000000000 ]
    - # atom 9
      - [ -0.19437964723036,  0.00000000000000 ]
      - [ -0.25558939666245,  0.00000000000000 ]
      - [ -0.14795476693030,  0.00000000000000 ]
    - # atom 10
      - [  0.19437964722614,  0.00000000000000 ]
      - [  0.25558939666332,  0.00000000000000 ]
      - [  0.14795476692709,  0.00000000000000 ]
    - # atom 11
      - [  0.19437964721870,  0.00000000000000 ]
      - [ -0.25558939666287,  0.00000000000000 ]
      - [  0.14795476694124,  0.00000000000000 ]
    - # atom 12
      - [ -0.19437964723280,  0.00000000000000 ]
      - [  0.25558939666288,  0.00000000000000 ]
      - [ -0.14795476692274,  0.00000000000000 ]
  - # 29
    frequency:   12.2829825587
    eigenvector:
    - # atom 1
      - [  0.00000000000201,  0.00000000000000 ]
      - [  0.00000000000097,  0.00000000000000 ]
      - [  0.00000000000153,  0.00000000000000 ]
    - # atom 2
      - [ -0.00000000000201,  0.00000000000000 ]
      - [ -0.00000000000097,  0.00000000000000 ]
      - [ -0.00000000000153,  0.00000000000000 ]
    - # atom 3
      - [ -0.00000000000433,  0.00000000000000 ]
      - [  0.00000000000000,  0.00000000000000 ]
      - [  0.00000000000568,  0.00000000000000 ]
    - # atom 4
      - [  0.00000000000433,  0.00000000000000 ]
      - [ -0.00000000000000,  0.00000000000000 ]
      - [ -0.00000000000568,  0.00000000000000 ]
    - # atom 5
      - [ -0.19225124061056,  0.00000000000000 ]
      - [  0.25811938295654,  0.00000000000000 ]
      - [ -0.14633470068542,  0.00000000000000 ]
    - # atom 6
      - [  0.19225124061315,  0.00000000000000 ]
      - [ -0.25811938295793,  0.00000000000000 ]
      - [  0.14633470068739,  0.00000000000000 ]
    - # atom 7
      - [ -0.19225124060545,  0.00000000000000 ]
      - [ -0.25811938295725,  0.00000000000000 ]
      - [ -0.14633470069480,  0.00000000000000 ]
    - # atom 8
      - [  0.19225124061529,  0.00000000000000 ]
      - [  0.25811938295725,  0.00000000000000 ]
      - [  0.14633470068187,  0.00000000000000 ]
    - # atom 9
      - [  0.19225124061056,  0.00000000000000 ]
      - [ -0.25811938295654,  0.00000000000000 ]
      - [  0.14633470068541,  0.00000000000000 ]
    - # atom 10
      - [ -0.19225124061315,  0.00000000000000 ]
      - [  0.25811938295793,  0.00000000000000 ]
      - [ -0.14633470068739,  0.00000000000000 ]
    - # atom 11
      - [  0.19225124060545,  0.00000000000000 ]
      - [  0.25811938295725,  0.00000000000000 ]
      - [  0.14633470069480,  0.00000000000000 ]
    - # atom 12
      - [ -0.19225124061529,  0.00000000000000 ]
      - [ -0.25811938295725,  0.00000000000000 ]
      - [ -0.14633470068187,  0.00000000000000 ]
  - # 30
    frequency:   12.5444858289
    eigenvector:
    - # atom 1
      - [  0.13480221659107,  0.00000000000000 ]
      - [  0.25019174702680,  0.00000000000000 ]
      - [ -0.07209380754641,  0.00000000000000 ]
    - # atom 2
      - [ -0.13480221659107,  0.00000000000000 ]
      - [ -0.25019174702680,  0.00000000000000 ]
      - [  0.07209380754641,  0.00000000000000 ]
    - # atom 3
      - [ -0.13477908540174,  0.00000000000000 ]
      - [  0.25036434353654,  0.00000000000000 ]
      - [  0.07199097897658,  0.00000000000000 ]
    - # atom 4
      - [  0.13477908540174,  0.00000000000000 ]
      - [ -0.25036434353655,  0.00000000000000 ]
      - [ -0.07199097897658,  0.00000000000000 ]
    - # atom 5
      - [ -0.13008338205453,  0.00000000000000 ]
      - [ -0.22453328628700,  0.00000000000000 ]
      - [ -0.12086403947241,  0.00000000000000 ]
    - # atom 6
      - [ -0.13008338205415,  0.00000000000000 ]
      - [ -0.22453328628546,  0.00000000000000 ]
      - [ -0.12086403947288,  0.00000000000000 ]
    - # atom 7
      - [  0.13018764443897,  0.00000000000000 ]
      - [ -0.22468818212865,  0.00000000000000 ]
      - [  0.12092833776710,  0.00000000000000 ]
    - # atom 8
      - [  0.13018764444083,  0.00000000000000 ]
      - [ -0.22468818212902,  0.00000000000000 ]
      - [  0.12092833776219,  0.00000000000000 ]
    - # atom 9
      - [  0.13008338205453,  0.00000000000000 ]
      - [  0.22453328628700,  0.00000000000000 ]
      - [  0.12086403947240,  0.00000000000000 ]
    - # atom 10
      - [  0.13008338205415,  0.00000000000000 ]
      - [  0.22453328628546,  0.00000000000000 ]
      - [  0.12086403947287,  0.00000000000000 ]
    - # atom 11
      - [ -0.13018764443897,  0.00000000000000 ]
      - [  0.22468818212866,  0.00000000000000 ]
      - [ -0.12092833776710,  0.00000000000000 ]
    - # atom 12
      - [ -0.13018764444083,  0.00000000000000 ]
      - [  0.22468818212902,  0.00000000000000 ]
      - [ -0.12092833776219,  0.00000000000000 ]
  - # 31
    frequency:   12.5444858289
    eigenvector:
    - # atom 1
      - [ -0.03349549856569,  0.00000000000000 ]
      - [  0.25036434353612,  0.00000000000000 ]
      - [  0.14908438715683,  0.00000000000000 ]
    - # atom 2
      - [  0.03349549856569,  0.00000000000000 ]
      - [ -0.25036434353612,  0.00000000000000 ]
      - [ -0.14908438715683,  0.00000000000000 ]
    - # atom 3
      - [ -0.03358845277076,  0.00000000000000 ]
      - [ -0.25019174702637,  0.00000000000000 ]
      - [  0.14913406896893,  0.00000000000000 ]
    - # atom 4
      - [  0.03358845277076,  0.00000000000000 ]
      - [  0.25019174702637,  0.00000000000000 ]
      - [ -0.14913406896893,  0.00000000000000 ]
    - # atom 5
      - [ -0.15123325549014,  0.00000000000000 ]
      - [ -0.22468818212918,  0.00000000000000 ]
      - [ -0.09327908700399,  0.00000000000000 ]
    - # atom 6
      - [ -0.15123325549049,  0.00000000000000 ]
      - [ -0.22468818212764,  0.00000000000000 ]
      - [ -0.09327908700350,  0.00000000000000 ]
    - # atom 7
      - [ -0.15114351155616,  0.00000000000000 ]
      - [  0.22453328628599,  0.00000000000000 ]
      - [ -0.09319571469538,  0.00000000000000 ]
    - # atom 8
      - [ -0.15114351156039,  0.00000000000000 ]
      - [  0.22453328628562,  0.00000000000000 ]
      - [ -0.09319571469229,  0.00000000000000 ]
    - # atom 9
      - [  0.15123325549014,  0.00000000000000 ]
      - [  0.22468818212918,  0.00000000000000 ]
      - [  0.09327908700399,  0.00000000000000 ]
    - # atom 10
      - [  0.15123325549049,  0.00000000000000 ]
      - [  0.22468818212764,  0.00000000000000 ]
      - [  0.09327908700350,  0.00000000000000 ]
    - # atom 11
      - [  0.15114351155615,  0.00000000000000 ]
      - [ -0.22453328628598,  0.00000000000000 ]
      - [  0.09319571469538,  0.00000000000000 ]
    - # atom 12
      - [  0.15114351156039,  0.00000000000000 ]
      - [ -0.22453328628562,  0.00000000000000 ]
      - [  0.09319571469228,  0.00000000000000 ]
  - # 32
    frequency:   12.8334980288
    eigenvector:
    - # atom 1
      - [  0.05266779678555,  0.00000000000000 ]
      - [ -0.34839508547158,  0.00000000000000 ]
      - [  0.04008882467443,  0.00000000000000 ]
    - # atom 2
      - [  0.05266779678556,  0.00000000000000 ]
      - [ -0.34839508547157,  0.00000000000000 ]
      - [  0.04008882467444,  0.00000000000000 ]
    - # atom 3
      - [ -0.05266779678277,  0.00000000000000 ]
      - [ -0.34839508547157,  0.00000000000000 ]
      - [ -0.04008882467810,  0.00000000000000 ]
    - # atom 4
      - [ -0.05266779678277,  0.00000000000000 ]
      - [ -0.34839508547157,  0.00000000000000 ]
      - [ -0.04008882467810,  0.00000000000000 ]
    - # atom 5
      - [  0.07668847746125,  0.00000000000000 ]
      - [  0.22985094219437,  0.00000000000000 ]
      - [  0.05837249923853,  0.00000000000000 ]
    - # atom 6
      - [  0.07668847745699,  0.00000000000000 ]
      - [  0.22985094218922,  0.00000000000000 ]
      - [  0.05837249923528,  0.00000000000000 ]
    - # atom 7
      - [ -0.07668847746267,  0.00000000000000 ]
      - [  0.22985094219180,  0.00000000000000 ]
      - [ -0.05837249923224,  0.00000000000000 ]
    - # atom 8
      - [ -0.07668847745880,  0.00000000000000 ]
      - [  0.22985094219180,  0.00000000000000 ]
      - [ -0.05837249923732,  0.00000000000000 ]
    - # atom 9
      - [  0.07668847746125,  0.00000000000000 ]
      - [  0.22985094219437,  0.00000000000000 ]
      - [  0.05837249923852,  0.00000000000000 ]
    - # atom 10
      - [  0.07668847745699,  0.00000000000000 ]
      - [  0.22985094218922,  0.00000000000000 ]
      - [  0.05837249923528,  0.00000000000000 ]
    - # atom 11
      - [ -0.07668847746267,  0.00000000000000 ]
      - [  0.22985094219180,  0.00000000000000 ]
      - [ -0.05837249923224,  0.00000000000000 ]
    - # atom 12
      - [ -0.07668847745880,  0.00000000000000 ]
      - [  0.22985094219180,  0.00000000000000 ]
      - [ -0.05837249923732,  0.00000000000000 ]
  - # 33
    frequency:   13.0485809519
    eigenvector:
    - # atom 1
      - [ -0.22144767478231,  0.00000000000000 ]
      - [  0.00000000000100,  0.00000000000000 ]
      - [  0.29093297768269,  0.00000000000000 ]
    - # atom 2
      - [ -0.22144767478231,  0.00000000000000 ]
      - [  0.00000000000100,  0.00000000000000 ]
      - [  0.29093297768269,  0.00000000000000 ]
    - # atom 3
      - [ -0.22144767478049,  0.00000000000000 ]
      - [ -0.00000000000543,  0.00000000000000 ]
      - [  0.29093297768408,  0.00000000000000 ]
    - # atom 4
      - [ -0.22144767478049,  0.00000000000000 ]
      - [ -0.00000000000543,  0.00000000000000 ]
      - [  0.29093297768408,  0.00000000000000 ]
    - # atom 5
      - [  0.14606506920626,  0.00000000000000 ]
      - [ -0.00000000000062,  0.00000000000000 ]
      - [ -0.19189700484010,  0.00000000000000 ]
    - # atom 6
      - [  0.14606506922199,  0.00000000000000 ]
      - [ -0.00000000000062,  0.00000000000000 ]
      - [ -0.19189700486077,  0.00000000000000 ]
    - # atom 7
      - [  0.14606506921722,  0.00000000000000 ]
      - [ -0.00000000000264,  0.00000000000000 ]
      - [ -0.19189700484808,  0.00000000000000 ]
    - # atom 8
      - [  0.14606506920861,  0.00000000000000 ]
      - [  0.00000000000947,  0.00000000000000 ]
      - [ -0.19189700485464,  0.00000000000000 ]
    - # atom 9
      - [  0.14606506920626,  0.00000000000000 ]
      - [ -0.00000000000063,  0.00000000000000 ]
      - [ -0.19189700484010,  0.00000000000000 ]
    - # atom 10
      - [  0.14606506922199,  0.00000000000000 ]
      - [ -0.00000000000063,  0.00000000000000 ]
      - [ -0.19189700486077,  0.00000000000000 ]
    - # atom 11
      - [  0.14606506921722,  0.00000000000000 ]
      - [ -0.00000000000264,  0.00000000000000 ]
      - [ -0.19189700484808,  0.00000000000000 ]
    - # atom 12
      - [  0.14606506920861,  0.00000000000000 ]
      - [  0.00000000000947,  0.00000000000000 ]
      - [ -0.19189700485464,  0.00000000000000 ]
  - # 34
    frequency:   13.2638458250
    eigenvector:
    - # atom 1
      - [ -0.00000000000739,  0.00000000000000 ]
      - [  0.00000000000126,  0.00000000000000 ]
      - [  0.00000000000534,  0.00000000000000 ]
    - # atom 2
      - [ -0.00000000000739,  0.00000000000000 ]
      - [  0.00000000000126,  0.00000000000000 ]
      - [  0.00000000000534,  0.00000000000000 ]
    - # atom 3
      - [ -0.00000000000474,  0.00000000000000 ]
      - [  0.00000000000279,  0.00000000000000 ]
      - [  0.00000000000475,  0.00000000000000 ]
    - # atom 4
      - [ -0.00000000000475,  0.00000000000000 ]
      - [  0.00000000000279,  0.00000000000000 ]
      - [  0.00000000000475,  0.00000000000000 ]
    - # atom 5
      - [  0.30571830911196,  0.00000000000000 ]
      - [  0.13314100766138,  0.00000000000000 ]
      - [ -0.11750936543413,  0.00000000000000 ]
    - # atom 6
      - [ -0.30571830910771,  0.00000000000000 ]
      - [ -0.13314100766288,  0.00000000000000 ]
      - [  0.11750936542807,  0.00000000000000 ]
    - # atom 7
      - [ -0.30571971321432,  0.00000000000000 ]
      - [  0.13313513839024,  0.00000000000000 ]
      - [  0.11752373574011,  0.00000000000000 ]
    - # atom 8
      - [  0.30571971322735,  0.00000000000000 ]
      - [ -0.13313513839421,  0.00000000000000 ]
      - [ -0.11752373574742,  0.00000000000000 ]
    - # atom 9
      - [  0.30571830911196,  0.00000000000000 ]
      - [  0.13314100766138,  0.00000000000000 ]
      - [ -0.11750936543413,  0.00000000000000 ]
    - # atom 10
      - [ -0.30571830910771,  0.00000000000000 ]
      - [ -0.13314100766288,  0.00000000000000 ]
      - [  0.11750936542807,  0.00000000000000 ]
    - # atom 11
      - [ -0.30571971321432,  0.00000000000000 ]
      - [  0.13313513839024,  0.00000000000000 ]
      - [  0.11752373574011,  0.00000000000000 ]
    - # atom 12
      - [  0.30571971322735,  0.00000000000000 ]
      - [ -0.13313513839421,  0.00000000000000 ]
      - [ -0.11752373574743,  0.00000000000000 ]
  - # 35
    frequency:   13.2638458250
    eigenvector:
    - # atom 1
      - [ -0.00000000000318,  0.00000000000000 ]
      - [ -0.00000000000126,  0.00000000000000 ]
      - [  0.00000000000854,  0.00000000000000 ]
    - # atom 2
      - [ -0.00000000000318,  0.00000000000000 ]
      - [ -0.00000000000126,  0.00000000000000 ]
      - [  0.00000000000854,  0.00000000000000 ]
    - # atom 3
      - [ -0.00000000000332,  0.00000000000000 ]
      - [ -0.00000000000279,  0.00000000000000 ]
      - [  0.00000000000584,  0.00000000000000 ]
    - # atom 4
      - [ -0.00000000000332,  0.00000000000000 ]
      - [ -0.00000000000279,  0.00000000000000 ]
      - [  0.00000000000584,  0.00000000000000 ]
    - # atom 5
      - [  0.03185756837997,  0.00000000000000 ]
      - [ -0.13313513839004,  0.00000000000000 ]
      - [ -0.32597770913716,  0.00000000000000 ]
    - # atom 6
      - [ -0.03185756837526,  0.00000000000000 ]
      - [  0.13313513839154,  0.00000000000000 ]
      - [  0.32597770913144,  0.00000000000000 ]
    - # atom 7
      - [  0.03184409103765,  0.00000000000000 ]
      - [  0.13314100766268,  0.00000000000000 ]
      - [ -0.32597252853608,  0.00000000000000 ]
    - # atom 8
      - [ -0.03184409103407,  0.00000000000000 ]
      - [ -0.13314100765870,  0.00000000000000 ]
      - [  0.32597252852158,  0.00000000000000 ]
    - # atom 9
      - [  0.03185756837997,  0.00000000000000 ]
      - [ -0.13313513839004,  0.00000000000000 ]
      - [ -0.32597770913716,  0.00000000000000 ]
    - # atom 10
      - [ -0.03185756837526,  0.00000000000000 ]
      - [  0.13313513839154,  0.00000000000000 ]
      - [  0.32597770913145,  0.00000000000000 ]
    - # atom 11
      - [  0.03184409103765,  0.00000000000000 ]
      - [  0.13314100766268,  0.00000000000000 ]
      - [ -0.32597252853608,  0.00000000000000 ]
    - # atom 12
      - [ -0.03184409103407,  0.00000000000000 ]
      - [ -0.13314100765870,  0.00000000000000 ]
      - [  0.32597252852158,  0.00000000000000 ]
  - # 36
    frequency:   14.9311416026
    eigenvector:
    - # atom 1
      - [  0.00000000000025,  0.00000000000000 ]
      - [ -0.00000000000004,  0.00000000000000 ]
      - [  0.00000000000019,  0.00000000000000 ]
    - # atom 2
      - [ -0.00000000000025,  0.00000000000000 ]
      - [  0.00000000000004,  0.00000000000000 ]
      - [ -0.00000000000019,  0.00000000000000 ]
    - # atom 3
      - [ -0.00000000000034,  0.00000000000000 ]
      - [  0.00000000000000,  0.00000000000000 ]
      - [  0.00000000000045,  0.00000000000000 ]
    - # atom 4
      - [  0.00000000000034,  0.00000000000000 ]
      - [  0.00000000000000,  0.00000000000000 ]
      - [ -0.00000000000045,  0.00000000000000 ]
    - # atom 5
      - [ -0.20538967769435,  0.00000000000000 ]
      - [ -0.24160791407104,  0.00000000000000 ]
      - [ -0.15633520446362,  0.00000000000000 ]
    - # atom 6
      - [  0.20538967769483,  0.00000000000000 ]
      - [  0.24160791407110,  0.00000000000000 ]
      - [  0.15633520446399,  0.00000000000000 ]
    - # atom 7
      - [ -0.20538967769302,  0.00000000000000 ]
      - [  0.24160791407107,  0.00000000000000 ]
      - [ -0.15633520446587,  0.00000000000000 ]
    - # atom 8
      - [  0.20538967769468,  0.00000000000000 ]
      - [ -0.24160791407107,  0.00000000000000 ]
      - [  0.15633520446369,  0.00000000000000 ]
    - # atom 9
      - [  0.20538967769435,  0.00000000000000 ]
      - [  0.24160791407104,  0.00000000000000 ]
      - [  0.15633520446362,  0.00000000000000 ]
    - # atom 10
      - [ -0.20538967769483,  0.00000000000000 ]
      - [ -0.24160791407110,  0.00000000000000 ]
      - [ -0.15633520446399,  0.00000000000000 ]
    - # atom 11
      - [  0.20538967769302,  0.00000000000000 ]
      - [ -0.24160791407107,  0.00000000000000 ]
      - [  0.15633520446587,  0.00000000000000 ]
    - # atom 12
      - [ -0.20538967769468,  0.00000000000000 ]
      - [  0.24160791407107,  0.00000000000000 ]
      - [ -0.15633520446369,  0.00000000000000 ]
