# Supplementary material for: A combined experimental and theoretical study of the prototypical polymorphic transformation from marcasite to pyrite FeS2
Source: Dalton Trans. 2025 Feb 19;54(11):4728–34. doi: 10.1039/d4dt03447c (PMC11837771; doi:10.1039/d4dt03447c)
Supplement: DT-054-D4DT03447C-s002 [file DT-054-D4DT03447C-s002.zip › pyrite.yaml]

nqpoint: 1      
natom:   12     
reciprocal_lattice:
- [   0.18956234,   0.00000000,   0.00000000 ] # a*
- [   0.00000000,   0.18956234,   0.00000000 ] # b*
- [   0.00000000,   0.00000000,   0.18956234 ] # c*
phonon:
- q-position: [    0.0000000,    0.0000000,    0.0000000 ]
  band:
  - # 1
    frequency:    0.0019542753
    eigenvector:
    - # atom 1
      - [ -0.00000000000000,  0.00000000000000 ]
      - [  0.24685046463384,  0.00000000000000 ]
      - [  0.23541676880097,  0.00000000000000 ]
    - # atom 2
      - [ -0.00001838166095,  0.00000000000000 ]
      - [  0.24686207301580,  0.00000000000000 ]
      - [  0.23543604363788,  0.00000000000000 ]
    - # atom 3
      - [ -0.00001217196453,  0.00000000000000 ]
      - [  0.24686207420859,  0.00000000000000 ]
      - [  0.23543604288462,  0.00000000000000 ]
    - # atom 4
      - [ -0.00003055362547,  0.00000000000000 ]
      - [  0.24685046582663,  0.00000000000000 ]
      - [  0.23541676955423,  0.00000000000000 ]
    - # atom 5
      - [ -0.00000572026289,  0.00000000000000 ]
      - [  0.18705927377294,  0.00000000000000 ]
      - [  0.17839173994917,  0.00000000000000 ]
    - # atom 6
      - [ -0.00000572026289,  0.00000000000000 ]
      - [  0.18705927377294,  0.00000000000000 ]
      - [  0.17839173994917,  0.00000000000000 ]
    - # atom 7
      - [ -0.00000238532524,  0.00000000000000 ]
      - [  0.18706245332093,  0.00000000000000 ]
      - [  0.17840751758591,  0.00000000000000 ]
    - # atom 8
      - [ -0.00000238532524,  0.00000000000000 ]
      - [  0.18706245332093,  0.00000000000000 ]
      - [  0.17840751758591,  0.00000000000000 ]
    - # atom 9
      - [ -0.00002076736834,  0.00000000000000 ]
      - [  0.18706245429733,  0.00000000000000 ]
      - [  0.17840751779229,  0.00000000000000 ]
    - # atom 10
      - [ -0.00002076736834,  0.00000000000000 ]
      - [  0.18706245429733,  0.00000000000000 ]
      - [  0.17840751779229,  0.00000000000000 ]
    - # atom 11
      - [ -0.00001743243069,  0.00000000000000 ]
      - [  0.18705927279654,  0.00000000000000 ]
      - [  0.17839174015555,  0.00000000000000 ]
    - # atom 12
      - [ -0.00001743243069,  0.00000000000000 ]
      - [  0.18705927279654,  0.00000000000000 ]
      - [  0.17839174015555,  0.00000000000000 ]
  - # 2
    frequency:    0.0019542753
    eigenvector:
    - # atom 1
      - [ -0.00000006299711,  0.00000000000000 ]
      - [ -0.23543249270077,  0.00000000000000 ]
      - [  0.24686546026669,  0.00000000000000 ]
    - # atom 2
      - [ -0.00001933708077,  0.00000000000000 ]
      - [ -0.23542032073624,  0.00000000000000 ]
      - [  0.24684707879781,  0.00000000000000 ]
    - # atom 3
      - [  0.00001154538487,  0.00000000000000 ]
      - [ -0.23542032043206,  0.00000000000000 ]
      - [  0.24684707860572,  0.00000000000000 ]
    - # atom 4
      - [ -0.00000772869879,  0.00000000000000 ]
      - [ -0.23543249239659,  0.00000000000000 ]
      - [  0.24686546045879,  0.00000000000000 ]
    - # atom 5
      - [  0.00000652691459,  0.00000000000000 ]
      - [ -0.17840129647799,  0.00000000000000 ]
      - [  0.18706838715750,  0.00000000000000 ]
    - # atom 6
      - [  0.00000652691459,  0.00000000000000 ]
      - [ -0.17840129647799,  0.00000000000000 ]
      - [  0.18706838715750,  0.00000000000000 ]
    - # atom 7
      - [  0.00000334639019,  0.00000000000000 ]
      - [ -0.17839796178934,  0.00000000000000 ]
      - [  0.18705334005203,  0.00000000000000 ]
    - # atom 8
      - [  0.00000334639019,  0.00000000000000 ]
      - [ -0.17839796178934,  0.00000000000000 ]
      - [  0.18705334005203,  0.00000000000000 ]
    - # atom 9
      - [ -0.00000925072216,  0.00000000000000 ]
      - [ -0.17839796154034,  0.00000000000000 ]
      - [  0.18705334010466,  0.00000000000000 ]
    - # atom 10
      - [ -0.00000925072216,  0.00000000000000 ]
      - [ -0.17839796154034,  0.00000000000000 ]
      - [  0.18705334010466,  0.00000000000000 ]
    - # atom 11
      - [ -0.00001243124656,  0.00000000000000 ]
      - [ -0.17840129672700,  0.00000000000000 ]
      - [  0.18706838721013,  0.00000000000000 ]
    - # atom 12
      - [ -0.00001243124656,  0.00000000000000 ]
      - [ -0.17840129672700,  0.00000000000000 ]
      - [  0.18706838721013,  0.00000000000000 ]
  - # 3
    frequency:    0.0019542753
    eigenvector:
    - # atom 1
      - [ -0.34112110896191,  0.00000000000000 ]
      - [ -0.00002168323021,  0.00000000000000 ]
      - [ -0.00002177229939,  0.00000000000000 ]
    - # atom 2
      - [ -0.34112110791858,  0.00000000000000 ]
      - [ -0.00002168388909,  0.00000000000000 ]
      - [ -0.00000495298675,  0.00000000000000 ]
    - # atom 3
      - [ -0.34112110854937,  0.00000000000000 ]
      - [  0.00000495021986,  0.00000000000000 ]
      - [ -0.00002177295263,  0.00000000000000 ]
    - # atom 4
      - [ -0.34112110750604,  0.00000000000000 ]
      - [  0.00000495087874,  0.00000000000000 ]
      - [ -0.00000495233351,  0.00000000000000 ]
    - # atom 5
      - [ -0.25849215546120,  0.00000000000000 ]
      - [  0.00000456143596,  0.00000000000000 ]
      - [ -0.00001242978504,  0.00000000000000 ]
    - # atom 6
      - [ -0.25849215546120,  0.00000000000000 ]
      - [  0.00000456143596,  0.00000000000000 ]
      - [ -0.00001242978504,  0.00000000000000 ]
    - # atom 7
      - [ -0.25849215557422,  0.00000000000000 ]
      - [ -0.00001724124909,  0.00000000000000 ]
      - [ -0.00001243031977,  0.00000000000000 ]
    - # atom 8
      - [ -0.25849215557422,  0.00000000000000 ]
      - [ -0.00001724124909,  0.00000000000000 ]
      - [ -0.00001243031977,  0.00000000000000 ]
    - # atom 9
      - [ -0.25849215460713,  0.00000000000000 ]
      - [  0.00000456125544,  0.00000000000000 ]
      - [ -0.00000782189873,  0.00000000000000 ]
    - # atom 10
      - [ -0.25849215460713,  0.00000000000000 ]
      - [  0.00000456125544,  0.00000000000000 ]
      - [ -0.00000782189873,  0.00000000000000 ]
    - # atom 11
      - [ -0.25849215472016,  0.00000000000000 ]
      - [ -0.00001724106856,  0.00000000000000 ]
      - [ -0.00000782136399,  0.00000000000000 ]
    - # atom 12
      - [ -0.25849215472016,  0.00000000000000 ]
      - [ -0.00001724106856,  0.00000000000000 ]
      - [ -0.00000782136399,  0.00000000000000 ]
  - # 4
    frequency:    6.8798095902
    eigenvector:
    - # atom 1
      - [ -0.22751973958270,  0.00000000000000 ]
      - [  0.22751973958266,  0.00000000000000 ]
      - [  0.22751973958273,  0.00000000000000 ]
    - # atom 2
      - [  0.22751973958271,  0.00000000000000 ]
      - [ -0.22751973958267,  0.00000000000000 ]
      - [  0.22751973958267,  0.00000000000000 ]
    - # atom 3
      - [  0.22751973958269,  0.00000000000000 ]
      - [  0.22751973958273,  0.00000000000000 ]
      - [ -0.22751973958266,  0.00000000000000 ]
    - # atom 4
      - [ -0.22751973958269,  0.00000000000000 ]
      - [ -0.22751973958272,  0.00000000000000 ]
      - [ -0.22751973958272,  0.00000000000000 ]
    - # atom 5
      - [ -0.12563459203889,  0.00000000000000 ]
      - [  0.12563459203887,  0.00000000000000 ]
      - [ -0.12563459203887,  0.00000000000000 ]
    - # atom 6
      - [ -0.12563459203889,  0.00000000000000 ]
      - [  0.12563459203887,  0.00000000000000 ]
      - [ -0.12563459203887,  0.00000000000000 ]
    - # atom 7
      - [  0.12563459203889,  0.00000000000000 ]
      - [  0.12563459203890,  0.00000000000000 ]
      - [  0.12563459203890,  0.00000000000000 ]
    - # atom 8
      - [  0.12563459203889,  0.00000000000000 ]
      - [  0.12563459203891,  0.00000000000000 ]
      - [  0.12563459203890,  0.00000000000000 ]
    - # atom 9
      - [  0.12563459203888,  0.00000000000000 ]
      - [ -0.12563459203887,  0.00000000000000 ]
      - [ -0.12563459203891,  0.00000000000000 ]
    - # atom 10
      - [  0.12563459203888,  0.00000000000000 ]
      - [ -0.12563459203887,  0.00000000000000 ]
      - [ -0.12563459203891,  0.00000000000000 ]
    - # atom 11
      - [ -0.12563459203889,  0.00000000000000 ]
      - [ -0.12563459203890,  0.00000000000000 ]
      - [  0.12563459203887,  0.00000000000000 ]
    - # atom 12
      - [ -0.12563459203889,  0.00000000000000 ]
      - [ -0.12563459203890,  0.00000000000000 ]
      - [  0.12563459203887,  0.00000000000000 ]
  - # 5
    frequency:    6.9011227717
    eigenvector:
    - # atom 1
      - [  0.00000000000000,  0.00000000000000 ]
      - [  0.13531389225668,  0.00000000000000 ]
      - [  0.31007760472092,  0.00000000000000 ]
    - # atom 2
      - [ -0.05393724900670,  0.00000000000000 ]
      - [ -0.23451087199974,  0.00000000000000 ]
      - [ -0.32834935227062,  0.00000000000000 ]
    - # atom 3
      - [  0.08610010358427,  0.00000000000000 ]
      - [ -0.13956779710229,  0.00000000000000 ]
      - [  0.32263491070845,  0.00000000000000 ]
    - # atom 4
      - [  0.03216285457759,  0.00000000000000 ]
      - [  0.23025696715416,  0.00000000000000 ]
      - [ -0.34090665825812,  0.00000000000000 ]
    - # atom 5
      - [  0.01124973958541,  0.00000000000000 ]
      - [  0.10599997386864,  0.00000000000000 ]
      - [  0.20416938250348,  0.00000000000000 ]
    - # atom 6
      - [  0.01124973958541,  0.00000000000000 ]
      - [  0.10599997386864,  0.00000000000000 ]
      - [  0.20416938250348,  0.00000000000000 ]
    - # atom 7
      - [ -0.04090298999673,  0.00000000000000 ]
      - [ -0.10319150046526,  0.00000000000000 ]
      - [  0.20220933003138,  0.00000000000000 ]
    - # atom 8
      - [ -0.04090298999673,  0.00000000000000 ]
      - [ -0.10319150046526,  0.00000000000000 ]
      - [  0.20220933003138,  0.00000000000000 ]
    - # atom 9
      - [  0.01966872996107,  0.00000000000000 ]
      - [ -0.11801103332091,  0.00000000000000 ]
      - [ -0.19210617966058,  0.00000000000000 ]
    - # atom 10
      - [  0.01966872996107,  0.00000000000000 ]
      - [ -0.11801103332091,  0.00000000000000 ]
      - [ -0.19210617966058,  0.00000000000000 ]
    - # atom 11
      - [ -0.03248399962105,  0.00000000000000 ]
      - [  0.12081950672431,  0.00000000000000 ]
      - [ -0.19014612718850,  0.00000000000000 ]
    - # atom 12
      - [ -0.03248399962105,  0.00000000000000 ]
      - [  0.12081950672431,  0.00000000000000 ]
      - [ -0.19014612718850,  0.00000000000000 ]
  - # 6
    frequency:    6.9011227717
    eigenvector:
    - # atom 1
      - [  0.38125831028829,  0.00000000000000 ]
      - [  0.07003355295280,  0.00000000000000 ]
      - [  0.07003355295283,  0.00000000000000 ]
    - # atom 2
      - [  0.36541458975939,  0.00000000000000 ]
      - [ -0.03860009665766,  0.00000000000000 ]
      - [ -0.07540076146055,  0.00000000000000 ]
    - # atom 3
      - [ -0.36359639768053,  0.00000000000000 ]
      - [ -0.03323288814994,  0.00000000000000 ]
      - [ -0.03860009665766,  0.00000000000000 ]
    - # atom 4
      - [ -0.37944011820943,  0.00000000000000 ]
      - [  0.07540076146052,  0.00000000000000 ]
      - [  0.03323288814994,  0.00000000000000 ]
    - # atom 5
      - [ -0.22742416021680,  0.00000000000000 ]
      - [  0.02033392141905,  0.00000000000000 ]
      - [  0.00443899305593,  0.00000000000000 ]
    - # atom 6
      - [ -0.22742416021680,  0.00000000000000 ]
      - [  0.02033392141905,  0.00000000000000 ]
      - [  0.00443899305593,  0.00000000000000 ]
    - # atom 7
      - [  0.22375074603226,  0.00000000000000 ]
      - [ -0.04463011328920,  0.00000000000000 ]
      - [  0.02139546872698,  0.00000000000000 ]
    - # atom 8
      - [  0.22375074603226,  0.00000000000000 ]
      - [ -0.04463011328920,  0.00000000000000 ]
      - [  0.02139546872698,  0.00000000000000 ]
    - # atom 9
      - [ -0.22495113585787,  0.00000000000000 ]
      - [ -0.04546787341977,  0.00000000000000 ]
      - [ -0.00089550468665,  0.00000000000000 ]
    - # atom 10
      - [ -0.22495113585787,  0.00000000000000 ]
      - [ -0.04546787341977,  0.00000000000000 ]
      - [ -0.00089550468665,  0.00000000000000 ]
    - # atom 11
      - [  0.22622377039120,  0.00000000000000 ]
      - [  0.02117168154962,  0.00000000000000 ]
      - [ -0.01785198035770,  0.00000000000000 ]
    - # atom 12
      - [  0.22622377039120,  0.00000000000000 ]
      - [  0.02117168154962,  0.00000000000000 ]
      - [ -0.01785198035770,  0.00000000000000 ]
  - # 7
    frequency:    6.9011227717
    eigenvector:
    - # atom 1
      - [  0.00000000000000,  0.00000000000000 ]
      - [ -0.34949013031422,  0.00000000000000 ]
      - [  0.21048771858520,  0.00000000000000 ]
    - # atom 2
      - [  0.09445025105548,  0.00000000000000 ]
      - [  0.29811504929445,  0.00000000000000 ]
      - [ -0.17849181269327,  0.00000000000000 ]
    - # atom 3
      - [ -0.07577816915449,  0.00000000000000 ]
      - [  0.35323406449703,  0.00000000000000 ]
      - [  0.19943581948603,  0.00000000000000 ]
    - # atom 4
      - [  0.01867208190108,  0.00000000000000 ]
      - [ -0.29437111511154,  0.00000000000000 ]
      - [ -0.16743991359400,  0.00000000000000 ]
    - # atom 5
      - [ -0.02174270284488,  0.00000000000000 ]
      - [ -0.20167198019962,  0.00000000000000 ]
      - [  0.10303498923599,  0.00000000000000 ]
    - # atom 6
      - [ -0.02174270284488,  0.00000000000000 ]
      - [ -0.20167198019962,  0.00000000000000 ]
      - [  0.10303498923599,  0.00000000000000 ]
    - # atom 7
      - [  0.02415780365416,  0.00000000000000 ]
      - [  0.19920019487334,  0.00000000000000 ]
      - [  0.10476006483516,  0.00000000000000 ]
    - # atom 8
      - [  0.02415780365416,  0.00000000000000 ]
      - [  0.19920019487334,  0.00000000000000 ]
      - [  0.10476006483516,  0.00000000000000 ]
    - # atom 9
      - [ -0.03648531151072,  0.00000000000000 ]
      - [  0.19059674425152,  0.00000000000000 ]
      - [ -0.12415902796666,  0.00000000000000 ]
    - # atom 10
      - [ -0.03648531151072,  0.00000000000000 ]
      - [  0.19059674425152,  0.00000000000000 ]
      - [ -0.12415902796666,  0.00000000000000 ]
    - # atom 11
      - [  0.00941519498837,  0.00000000000000 ]
      - [ -0.19306852957774,  0.00000000000000 ]
      - [ -0.12588410356588,  0.00000000000000 ]
    - # atom 12
      - [  0.00941519498837,  0.00000000000000 ]
      - [ -0.19306852957774,  0.00000000000000 ]
      - [ -0.12588410356588,  0.00000000000000 ]
  - # 8
    frequency:    7.7488309326
    eigenvector:
    - # atom 1
      - [  0.33237210069635,  0.00000000000000 ]
      - [  0.16618605034816,  0.00000000000000 ]
      - [  0.16618605034818,  0.00000000000000 ]
    - # atom 2
      - [ -0.33237210069635,  0.00000000000000 ]
      - [ -0.16618605034816,  0.00000000000000 ]
      - [  0.16618605034818,  0.00000000000000 ]
    - # atom 3
      - [ -0.33237210069634,  0.00000000000000 ]
      - [  0.16618605034816,  0.00000000000000 ]
      - [ -0.16618605034818,  0.00000000000000 ]
    - # atom 4
      - [  0.33237210069634,  0.00000000000000 ]
      - [ -0.16618605034816,  0.00000000000000 ]
      - [ -0.16618605034818,  0.00000000000000 ]
    - # atom 5
      - [  0.16676948793284,  0.00000000000000 ]
      - [  0.06874751658297,  0.00000000000000 ]
      - [ -0.09802197134987,  0.00000000000000 ]
    - # atom 6
      - [  0.16676948793284,  0.00000000000000 ]
      - [  0.06874751658297,  0.00000000000000 ]
      - [ -0.09802197134987,  0.00000000000000 ]
    - # atom 7
      - [ -0.16676948793284,  0.00000000000000 ]
      - [  0.06874751658297,  0.00000000000000 ]
      - [  0.09802197134987,  0.00000000000000 ]
    - # atom 8
      - [ -0.16676948793284,  0.00000000000000 ]
      - [  0.06874751658297,  0.00000000000000 ]
      - [  0.09802197134987,  0.00000000000000 ]
    - # atom 9
      - [ -0.16676948793284,  0.00000000000000 ]
      - [ -0.06874751658297,  0.00000000000000 ]
      - [ -0.09802197134987,  0.00000000000000 ]
    - # atom 10
      - [ -0.16676948793284,  0.00000000000000 ]
      - [ -0.06874751658297,  0.00000000000000 ]
      - [ -0.09802197134987,  0.00000000000000 ]
    - # atom 11
      - [  0.16676948793284,  0.00000000000000 ]
      - [ -0.06874751658297,  0.00000000000000 ]
      - [  0.09802197134987,  0.00000000000000 ]
    - # atom 12
      - [  0.16676948793284,  0.00000000000000 ]
      - [ -0.06874751658297,  0.00000000000000 ]
      - [  0.09802197134987,  0.00000000000000 ]
  - # 9
    frequency:    7.7488309326
    eigenvector:
    - # atom 1
      - [ -0.00000000000001,  0.00000000000000 ]
      - [ -0.28784268271224,  0.00000000000000 ]
      - [  0.28784268271223,  0.00000000000000 ]
    - # atom 2
      - [  0.00000000000001,  0.00000000000000 ]
      - [  0.28784268271224,  0.00000000000000 ]
      - [  0.28784268271223,  0.00000000000000 ]
    - # atom 3
      - [  0.00000000000001,  0.00000000000000 ]
      - [ -0.28784268271224,  0.00000000000000 ]
      - [ -0.28784268271223,  0.00000000000000 ]
    - # atom 4
      - [ -0.00000000000001,  0.00000000000000 ]
      - [  0.28784268271224,  0.00000000000000 ]
      - [ -0.28784268271223,  0.00000000000000 ]
    - # atom 5
      - [ -0.01690161434005,  0.00000000000000 ]
      - [ -0.15287742029599,  0.00000000000000 ]
      - [ -0.13597580595594,  0.00000000000000 ]
    - # atom 6
      - [ -0.01690161434005,  0.00000000000000 ]
      - [ -0.15287742029599,  0.00000000000000 ]
      - [ -0.13597580595594,  0.00000000000000 ]
    - # atom 7
      - [  0.01690161434005,  0.00000000000000 ]
      - [ -0.15287742029599,  0.00000000000000 ]
      - [  0.13597580595594,  0.00000000000000 ]
    - # atom 8
      - [  0.01690161434005,  0.00000000000000 ]
      - [ -0.15287742029599,  0.00000000000000 ]
      - [  0.13597580595594,  0.00000000000000 ]
    - # atom 9
      - [  0.01690161434005,  0.00000000000000 ]
      - [  0.15287742029599,  0.00000000000000 ]
      - [ -0.13597580595594,  0.00000000000000 ]
    - # atom 10
      - [  0.01690161434005,  0.00000000000000 ]
      - [  0.15287742029599,  0.00000000000000 ]
      - [ -0.13597580595594,  0.00000000000000 ]
    - # atom 11
      - [ -0.01690161434005,  0.00000000000000 ]
      - [  0.15287742029599,  0.00000000000000 ]
      - [  0.13597580595594,  0.00000000000000 ]
    - # atom 12
      - [ -0.01690161434005,  0.00000000000000 ]
      - [  0.15287742029599,  0.00000000000000 ]
      - [  0.13597580595594,  0.00000000000000 ]
  - # 10
    frequency:    9.5377866217
    eigenvector:
    - # atom 1
      - [  0.00000000000000,  0.00000000000000 ]
      - [ -0.31545335511599,  0.00000000000000 ]
      - [  0.34448986871314,  0.00000000000000 ]
    - # atom 2
      - [  0.20427781851448,  0.00000000000000 ]
      - [ -0.26336361619984,  0.00000000000000 ]
      - [ -0.32007273987174,  0.00000000000000 ]
    - # atom 3
      - [ -0.12792484008375,  0.00000000000000 ]
      - [  0.37541828040326,  0.00000000000000 ]
      - [ -0.15718681099120,  0.00000000000000 ]
    - # atom 4
      - [  0.07635297843073,  0.00000000000000 ]
      - [  0.32332854148711,  0.00000000000000 ]
      - [  0.18160393983260,  0.00000000000000 ]
    - # atom 5
      - [  0.03338080889007,  0.00000000000000 ]
      - [  0.09054058526685,  0.00000000000000 ]
      - [ -0.05368246184617,  0.00000000000000 ]
    - # atom 6
      - [  0.03338080889007,  0.00000000000000 ]
      - [  0.09054058526685,  0.00000000000000 ]
      - [ -0.05368246184618,  0.00000000000000 ]
    - # atom 7
      - [ -0.13267176639874,  0.00000000000000 ]
      - [ -0.13008977669677,  0.00000000000000 ]
      - [ -0.17385532523097,  0.00000000000000 ]
    - # atom 8
      - [ -0.13267176639874,  0.00000000000000 ]
      - [ -0.13008977669677,  0.00000000000000 ]
      - [ -0.17385532523097,  0.00000000000000 ]
    - # atom 9
      - [  0.08231401900331,  0.00000000000000 ]
      - [  0.02292560691326,  0.00000000000000 ]
      - [  0.03757841938983,  0.00000000000000 ]
    - # atom 10
      - [  0.08231401900331,  0.00000000000000 ]
      - [  0.02292560691326,  0.00000000000000 ]
      - [  0.03757841938983,  0.00000000000000 ]
    - # atom 11
      - [ -0.08373855628550,  0.00000000000000 ]
      - [ -0.06247479834318,  0.00000000000000 ]
      - [  0.15775128277463,  0.00000000000000 ]
    - # atom 12
      - [ -0.08373855628550,  0.00000000000000 ]
      - [ -0.06247479834318,  0.00000000000000 ]
      - [  0.15775128277463,  0.00000000000000 ]
  - # 11
    frequency:    9.5377866217
    eigenvector:
    - # atom 1
      - [  0.43505256197468,  0.00000000000000 ]
      - [  0.06688973262468,  0.00000000000000 ]
      - [  0.06688973262468,  0.00000000000000 ]
    - # atom 2
      - [ -0.37111580804962,  0.00000000000000 ]
      - [ -0.13867884169437,  0.00000000000000 ]
      - [ -0.16325025332091,  0.00000000000000 ]
    - # atom 3
      - [  0.38263368730922,  0.00000000000000 ]
      - [ -0.04231832099814,  0.00000000000000 ]
      - [ -0.13867884169437,  0.00000000000000 ]
    - # atom 4
      - [ -0.42353468271508,  0.00000000000000 ]
      - [  0.16325025332091,  0.00000000000000 ]
      - [  0.04231832099814,  0.00000000000000 ]
    - # atom 5
      - [  0.12677863754387,  0.00000000000000 ]
      - [ -0.12998061345425,  0.00000000000000 ]
      - [  0.04045051366034,  0.00000000000000 ]
    - # atom 6
      - [  0.12677863754387,  0.00000000000000 ]
      - [ -0.12998061345425,  0.00000000000000 ]
      - [  0.04045051366034,  0.00000000000000 ]
    - # atom 7
      - [  0.05873642520854,  0.00000000000000 ]
      - [  0.11377481552378,  0.00000000000000 ]
      - [ -0.00879188726690,  0.00000000000000 ]
    - # atom 8
      - [  0.05873642520854,  0.00000000000000 ]
      - [  0.11377481552378,  0.00000000000000 ]
      - [ -0.00879188726690,  0.00000000000000 ]
    - # atom 9
      - [ -0.06633291281396,  0.00000000000000 ]
      - [  0.13685725119956,  0.00000000000000 ]
      - [  0.02310298300534,  0.00000000000000 ]
    - # atom 10
      - [ -0.06633291281396,  0.00000000000000 ]
      - [  0.13685725119956,  0.00000000000000 ]
      - [  0.02310298300534,  0.00000000000000 ]
    - # atom 11
      - [ -0.13437512514929,  0.00000000000000 ]
      - [ -0.15306304913004,  0.00000000000000 ]
      - [  0.07234538393259,  0.00000000000000 ]
    - # atom 12
      - [ -0.13437512514929,  0.00000000000000 ]
      - [ -0.15306304913004,  0.00000000000000 ]
      - [  0.07234538393259,  0.00000000000000 ]
  - # 12
    frequency:    9.5377866217
    eigenvector:
    - # atom 1
      - [  0.00000000000000,  0.00000000000000 ]
      - [  0.29203711424440,  0.00000000000000 ]
      - [  0.25714436743616,  0.00000000000000 ]
    - # atom 2
      - [  0.09906745963929,  0.00000000000000 ]
      - [  0.31729878066136,  0.00000000000000 ]
      - [ -0.24530293039912,  0.00000000000000 ]
    - # atom 3
      - [ -0.16278030687536,  0.00000000000000 ]
      - [ -0.21573364625782,  0.00000000000000 ]
      - [ -0.38122331643993,  0.00000000000000 ]
    - # atom 4
      - [ -0.06371284723607,  0.00000000000000 ]
      - [ -0.24099531267478,  0.00000000000000 ]
      - [  0.39306475347697,  0.00000000000000 ]
    - # atom 5
      - [  0.11479343543947,  0.00000000000000 ]
      - [ -0.07260906765153,  0.00000000000000 ]
      - [  0.16076872641898,  0.00000000000000 ]
    - # atom 6
      - [  0.11479343543947,  0.00000000000000 ]
      - [ -0.07260906765153,  0.00000000000000 ]
      - [  0.16076872641898,  0.00000000000000 ]
    - # atom 7
      - [ -0.09650320675497,  0.00000000000000 ]
      - [  0.02228397431219,  0.00000000000000 ]
      - [  0.00785256434240,  0.00000000000000 ]
    - # atom 8
      - [ -0.09650320675497,  0.00000000000000 ]
      - [  0.02228397431218,  0.00000000000000 ]
      - [  0.00785256434239,  0.00000000000000 ]
    - # atom 9
      - [  0.13852429791473,  0.00000000000000 ]
      - [ -0.10539992173333,  0.00000000000000 ]
      - [ -0.16857861291412,  0.00000000000000 ]
    - # atom 10
      - [  0.13852429791473,  0.00000000000000 ]
      - [ -0.10539992173332,  0.00000000000000 ]
      - [ -0.16857861291412,  0.00000000000000 ]
    - # atom 11
      - [ -0.07277234427970,  0.00000000000000 ]
      - [  0.05507482839398,  0.00000000000000 ]
      - [ -0.01566245083754,  0.00000000000000 ]
    - # atom 12
      - [ -0.07277234427970,  0.00000000000000 ]
      - [  0.05507482839398,  0.00000000000000 ]
      - [ -0.01566245083754,  0.00000000000000 ]
  - # 13
    frequency:   10.5431500312
    eigenvector:
    - # atom 1
      - [  0.17767414396461,  0.00000000000000 ]
      - [ -0.17767414396461,  0.00000000000000 ]
      - [ -0.17767414396461,  0.00000000000000 ]
    - # atom 2
      - [ -0.17767414396461,  0.00000000000000 ]
      - [  0.17767414396460,  0.00000000000000 ]
      - [ -0.17767414396461,  0.00000000000000 ]
    - # atom 3
      - [ -0.17767414396461,  0.00000000000000 ]
      - [ -0.17767414396461,  0.00000000000000 ]
      - [  0.17767414396460,  0.00000000000000 ]
    - # atom 4
      - [  0.17767414396461,  0.00000000000000 ]
      - [  0.17767414396461,  0.00000000000000 ]
      - [  0.17767414396461,  0.00000000000000 ]
    - # atom 5
      - [ -0.16088075071272,  0.00000000000000 ]
      - [  0.16088075071272,  0.00000000000000 ]
      - [ -0.16088075071272,  0.00000000000000 ]
    - # atom 6
      - [ -0.16088075071272,  0.00000000000000 ]
      - [  0.16088075071272,  0.00000000000000 ]
      - [ -0.16088075071272,  0.00000000000000 ]
    - # atom 7
      - [  0.16088075071272,  0.00000000000000 ]
      - [  0.16088075071272,  0.00000000000000 ]
      - [  0.16088075071272,  0.00000000000000 ]
    - # atom 8
      - [  0.16088075071272,  0.00000000000000 ]
      - [  0.16088075071272,  0.00000000000000 ]
      - [  0.16088075071272,  0.00000000000000 ]
    - # atom 9
      - [  0.16088075071272,  0.00000000000000 ]
      - [ -0.16088075071272,  0.00000000000000 ]
      - [ -0.16088075071272,  0.00000000000000 ]
    - # atom 10
      - [  0.16088075071272,  0.00000000000000 ]
      - [ -0.16088075071272,  0.00000000000000 ]
      - [ -0.16088075071272,  0.00000000000000 ]
    - # atom 11
      - [ -0.16088075071272,  0.00000000000000 ]
      - [ -0.16088075071272,  0.00000000000000 ]
      - [  0.16088075071272,  0.00000000000000 ]
    - # atom 12
      - [ -0.16088075071272,  0.00000000000000 ]
      - [ -0.16088075071272,  0.00000000000000 ]
      - [  0.16088075071272,  0.00000000000000 ]
  - # 14
    frequency:   10.7457730700
    eigenvector:
    - # atom 1
      - [ -0.00000000000000,  0.00000000000000 ]
      - [ -0.00000000000000,  0.00000000000000 ]
      - [ -0.00000000000000,  0.00000000000000 ]
    - # atom 2
      - [ -0.00000000000000,  0.00000000000000 ]
      - [  0.00000000000000,  0.00000000000000 ]
      - [  0.00000000000000,  0.00000000000000 ]
    - # atom 3
      - [ -0.00000000000000,  0.00000000000000 ]
      - [ -0.00000000000000,  0.00000000000000 ]
      - [ -0.00000000000000,  0.00000000000000 ]
    - # atom 4
      - [ -0.00000000000000,  0.00000000000000 ]
      - [ -0.00000000000000,  0.00000000000000 ]
      - [  0.00000000000000,  0.00000000000000 ]
    - # atom 5
      - [ -0.24651282578048,  0.00000000000000 ]
      - [ -0.25334703532049,  0.00000000000000 ]
      - [ -0.00683420954001,  0.00000000000000 ]
    - # atom 6
      - [  0.24651282578048,  0.00000000000000 ]
      - [  0.25334703532049,  0.00000000000000 ]
      - [  0.00683420954001,  0.00000000000000 ]
    - # atom 7
      - [  0.24651282578048,  0.00000000000000 ]
      - [ -0.25334703532050,  0.00000000000000 ]
      - [  0.00683420954001,  0.00000000000000 ]
    - # atom 8
      - [ -0.24651282578048,  0.00000000000000 ]
      - [  0.25334703532050,  0.00000000000000 ]
      - [ -0.00683420954001,  0.00000000000000 ]
    - # atom 9
      - [  0.24651282578049,  0.00000000000000 ]
      - [  0.25334703532050,  0.00000000000000 ]
      - [ -0.00683420954001,  0.00000000000000 ]
    - # atom 10
      - [ -0.24651282578048,  0.00000000000000 ]
      - [ -0.25334703532049,  0.00000000000000 ]
      - [  0.00683420954001,  0.00000000000000 ]
    - # atom 11
      - [ -0.24651282578048,  0.00000000000000 ]
      - [  0.25334703532049,  0.00000000000000 ]
      - [  0.00683420954001,  0.00000000000000 ]
    - # atom 12
      - [  0.24651282578048,  0.00000000000000 ]
      - [ -0.25334703532049,  0.00000000000000 ]
      - [ -0.00683420954001,  0.00000000000000 ]
  - # 15
    frequency:   10.7457730700
    eigenvector:
    - # atom 1
      - [  0.00000000000000,  0.00000000000000 ]
      - [  0.00000000000000,  0.00000000000000 ]
      - [  0.00000000000000,  0.00000000000000 ]
    - # atom 2
      - [  0.00000000000000,  0.00000000000000 ]
      - [  0.00000000000000,  0.00000000000000 ]
      - [ -0.00000000000000,  0.00000000000000 ]
    - # atom 3
      - [  0.00000000000000,  0.00000000000000 ]
      - [ -0.00000000000000,  0.00000000000000 ]
      - [  0.00000000000000,  0.00000000000000 ]
    - # atom 4
      - [  0.00000000000000,  0.00000000000000 ]
      - [ -0.00000000000000,  0.00000000000000 ]
      - [ -0.00000000000000,  0.00000000000000 ]
    - # atom 5
      - [  0.15021571175830,  0.00000000000000 ]
      - [ -0.13837851360544,  0.00000000000000 ]
      - [ -0.28859422536374,  0.00000000000000 ]
    - # atom 6
      - [ -0.15021571175830,  0.00000000000000 ]
      - [  0.13837851360544,  0.00000000000000 ]
      - [  0.28859422536374,  0.00000000000000 ]
    - # atom 7
      - [ -0.15021571175830,  0.00000000000000 ]
      - [ -0.13837851360544,  0.00000000000000 ]
      - [  0.28859422536374,  0.00000000000000 ]
    - # atom 8
      - [  0.15021571175830,  0.00000000000000 ]
      - [  0.13837851360544,  0.00000000000000 ]
      - [ -0.28859422536374,  0.00000000000000 ]
    - # atom 9
      - [ -0.15021571175830,  0.00000000000000 ]
      - [  0.13837851360543,  0.00000000000000 ]
      - [ -0.28859422536374,  0.00000000000000 ]
    - # atom 10
      - [  0.15021571175830,  0.00000000000000 ]
      - [ -0.13837851360543,  0.00000000000000 ]
      - [  0.28859422536374,  0.00000000000000 ]
    - # atom 11
      - [  0.15021571175830,  0.00000000000000 ]
      - [  0.13837851360543,  0.00000000000000 ]
      - [  0.28859422536374,  0.00000000000000 ]
    - # atom 12
      - [ -0.15021571175830,  0.00000000000000 ]
      - [ -0.13837851360544,  0.00000000000000 ]
      - [ -0.28859422536374,  0.00000000000000 ]
  - # 16
    frequency:   10.9759834817
    eigenvector:
    - # atom 1
      - [ -0.00000000000000,  0.00000000000000 ]
      - [  0.00000000000000,  0.00000000000000 ]
      - [ -0.00000000000000,  0.00000000000000 ]
    - # atom 2
      - [  0.00000000000000,  0.00000000000000 ]
      - [ -0.00000000000000,  0.00000000000000 ]
      - [ -0.00000000000000,  0.00000000000000 ]
    - # atom 3
      - [ -0.00000000000000,  0.00000000000000 ]
      - [ -0.00000000000000,  0.00000000000000 ]
      - [ -0.00000000000000,  0.00000000000000 ]
    - # atom 4
      - [  0.00000000000000,  0.00000000000000 ]
      - [  0.00000000000000,  0.00000000000000 ]
      - [  0.00000000000000,  0.00000000000000 ]
    - # atom 5
      - [  0.21619849822136,  0.00000000000000 ]
      - [  0.32741083123780,  0.00000000000000 ]
      - [  0.01454590521667,  0.00000000000000 ]
    - # atom 6
      - [ -0.21619849822136,  0.00000000000000 ]
      - [ -0.32741083123780,  0.00000000000000 ]
      - [ -0.01454590521667,  0.00000000000000 ]
    - # atom 7
      - [  0.19758308587543,  0.00000000000000 ]
      - [ -0.26161596704342,  0.00000000000000 ]
      - [ -0.15125028316068,  0.00000000000000 ]
    - # atom 8
      - [ -0.19758308587543,  0.00000000000000 ]
      - [  0.26161596704342,  0.00000000000000 ]
      - [  0.15125028316068,  0.00000000000000 ]
    - # atom 9
      - [  0.04384685713269,  0.00000000000000 ]
      - [  0.34676228255140,  0.00000000000000 ]
      - [ -0.08294224731652,  0.00000000000000 ]
    - # atom 10
      - [ -0.04384685713269,  0.00000000000000 ]
      - [ -0.34676228255139,  0.00000000000000 ]
      - [  0.08294224731652,  0.00000000000000 ]
    - # atom 11
      - [  0.02523144478675,  0.00000000000000 ]
      - [ -0.28096741835701,  0.00000000000000 ]
      - [  0.08285394106083,  0.00000000000000 ]
    - # atom 12
      - [ -0.02523144478675,  0.00000000000000 ]
      - [  0.28096741835701,  0.00000000000000 ]
      - [ -0.08285394106083,  0.00000000000000 ]
  - # 17
    frequency:   10.9759834817
    eigenvector:
    - # atom 1
      - [  0.00000000000000,  0.00000000000000 ]
      - [  0.00000000000000,  0.00000000000000 ]
      - [ -0.00000000000000,  0.00000000000000 ]
    - # atom 2
      - [  0.00000000000000,  0.00000000000000 ]
      - [ -0.00000000000000,  0.00000000000000 ]
      - [  0.00000000000000,  0.00000000000000 ]
    - # atom 3
      - [ -0.00000000000000,  0.00000000000000 ]
      - [ -0.00000000000000,  0.00000000000000 ]
      - [ -0.00000000000000,  0.00000000000000 ]
    - # atom 4
      - [ -0.00000000000000,  0.00000000000000 ]
      - [  0.00000000000000,  0.00000000000000 ]
      - [ -0.00000000000000,  0.00000000000000 ]
    - # atom 5
      - [  0.16282499915679,  0.00000000000000 ]
      - [ -0.04176237229412,  0.00000000000000 ]
      - [  0.18509765114874,  0.00000000000000 ]
    - # atom 6
      - [ -0.16282499915679,  0.00000000000000 ]
      - [  0.04176237229412,  0.00000000000000 ]
      - [ -0.18509765114874,  0.00000000000000 ]
    - # atom 7
      - [  0.10799327085848,  0.00000000000000 ]
      - [  0.23556125517076,  0.00000000000000 ]
      - [ -0.30325529989328,  0.00000000000000 ]
    - # atom 8
      - [ -0.10799327085849,  0.00000000000000 ]
      - [ -0.23556125517076,  0.00000000000000 ]
      - [  0.30325529989328,  0.00000000000000 ]
    - # atom 9
      - [ -0.20180029370963,  0.00000000000000 ]
      - [ -0.00082264837829,  0.00000000000000 ]
      - [ -0.32979622269479,  0.00000000000000 ]
    - # atom 10
      - [  0.20180029370964,  0.00000000000000 ]
      - [  0.00082264837829,  0.00000000000000 ]
      - [  0.32979622269479,  0.00000000000000 ]
    - # atom 11
      - [ -0.25663202200794,  0.00000000000000 ]
      - [  0.19462153125493,  0.00000000000000 ]
      - [  0.15855672834723,  0.00000000000000 ]
    - # atom 12
      - [  0.25663202200794,  0.00000000000000 ]
      - [ -0.19462153125493,  0.00000000000000 ]
      - [ -0.15855672834723,  0.00000000000000 ]
  - # 18
    frequency:   10.9759834817
    eigenvector:
    - # atom 1
      - [  0.00000000000000,  0.00000000000000 ]
      - [  0.00000000000000,  0.00000000000000 ]
      - [  0.00000000000000,  0.00000000000000 ]
    - # atom 2
      - [  0.00000000000000,  0.00000000000000 ]
      - [ -0.00000000000000,  0.00000000000000 ]
      - [ -0.00000000000000,  0.00000000000000 ]
    - # atom 3
      - [ -0.00000000000000,  0.00000000000000 ]
      - [ -0.00000000000000,  0.00000000000000 ]
      - [  0.00000000000000,  0.00000000000000 ]
    - # atom 4
      - [  0.00000000000000,  0.00000000000000 ]
      - [  0.00000000000000,  0.00000000000000 ]
      - [ -0.00000000000000,  0.00000000000000 ]
    - # atom 5
      - [  0.22747797479409,  0.00000000000000 ]
      - [ -0.12672036872003,  0.00000000000000 ]
      - [ -0.30087751026065,  0.00000000000000 ]
    - # atom 6
      - [ -0.22747797479409,  0.00000000000000 ]
      - [  0.12672036872003,  0.00000000000000 ]
      - [  0.30087751026065,  0.00000000000000 ]
    - # atom 7
      - [  0.27257728743465,  0.00000000000000 ]
      - [ -0.03267997628997,  0.00000000000000 ]
      - [  0.10079471677846,  0.00000000000000 ]
    - # atom 8
      - [ -0.27257728743465,  0.00000000000000 ]
      - [  0.03267997628997,  0.00000000000000 ]
      - [ -0.10079471677846,  0.00000000000000 ]
    - # atom 9
      - [ -0.28697403119148,  0.00000000000000 ]
      - [ -0.06895826744773,  0.00000000000000 ]
      - [  0.09672143043987,  0.00000000000000 ]
    - # atom 10
      - [  0.28697403119148,  0.00000000000000 ]
      - [  0.06895826744773,  0.00000000000000 ]
      - [ -0.09672143043987,  0.00000000000000 ]
    - # atom 11
      - [ -0.24187471855093,  0.00000000000000 ]
      - [ -0.09044207756228,  0.00000000000000 ]
      - [ -0.30495079659924,  0.00000000000000 ]
    - # atom 12
      - [  0.24187471855093,  0.00000000000000 ]
      - [  0.09044207756227,  0.00000000000000 ]
      - [  0.30495079659924,  0.00000000000000 ]
  - # 19
    frequency:   11.2649765188
    eigenvector:
    - # atom 1
      - [  0.38947157159543,  0.00000000000000 ]
      - [  0.01397210986214,  0.00000000000000 ]
      - [  0.01397210986214,  0.00000000000000 ]
    - # atom 2
      - [  0.06750353303677,  0.00000000000000 ]
      - [  0.35331722285571,  0.00000000000000 ]
      - [  0.16484699536980,  0.00000000000000 ]
    - # atom 3
      - [  0.03181151866557,  0.00000000000000 ]
      - [  0.17449811762376,  0.00000000000000 ]
      - [  0.35331722285571,  0.00000000000000 ]
    - # atom 4
      - [ -0.29015651989309,  0.00000000000000 ]
      - [ -0.16484699536980,  0.00000000000000 ]
      - [ -0.17449811762376,  0.00000000000000 ]
    - # atom 5
      - [  0.07111592392504,  0.00000000000000 ]
      - [  0.08050770136532,  0.00000000000000 ]
      - [ -0.09828077046536,  0.00000000000000 ]
    - # atom 6
      - [  0.07111592392504,  0.00000000000000 ]
      - [  0.08050770136532,  0.00000000000000 ]
      - [ -0.09828077046536,  0.00000000000000 ]
    - # atom 7
      - [ -0.19532450899247,  0.00000000000000 ]
      - [ -0.20487535135929,  0.00000000000000 ]
      - [ -0.16012002796398,  0.00000000000000 ]
    - # atom 8
      - [ -0.19532450899247,  0.00000000000000 ]
      - [ -0.20487535135929,  0.00000000000000 ]
      - [ -0.16012002796398,  0.00000000000000 ]
    - # atom 9
      - [  0.12978853679138,  0.00000000000000 ]
      - [ -0.17228893631839,  0.00000000000000 ]
      - [ -0.01971830126274,  0.00000000000000 ]
    - # atom 10
      - [  0.12978853679138,  0.00000000000000 ]
      - [ -0.17228893631839,  0.00000000000000 ]
      - [ -0.01971830126274,  0.00000000000000 ]
    - # atom 11
      - [ -0.13665189612614,  0.00000000000000 ]
      - [  0.04792128632442,  0.00000000000000 ]
      - [  0.04212095623587,  0.00000000000000 ]
    - # atom 12
      - [ -0.13665189612614,  0.00000000000000 ]
      - [  0.04792128632442,  0.00000000000000 ]
      - [  0.04212095623587,  0.00000000000000 ]
  - # 20
    frequency:   11.2649765188
    eigenvector:
    - # atom 1
      - [  0.00000000000000,  0.00000000000000 ]
      - [ -0.38921868592216,  0.00000000000000 ]
      - [  0.01317974990292,  0.00000000000000 ]
    - # atom 2
      - [ -0.35060236719997,  0.00000000000000 ]
      - [ -0.01969380871417,  0.00000000000000 ]
      - [  0.18154268862099,  0.00000000000000 ]
    - # atom 3
      - [  0.17459216900545,  0.00000000000000 ]
      - [  0.29721672612776,  0.00000000000000 ]
      - [ -0.15247195996406,  0.00000000000000 ]
    - # atom 4
      - [ -0.17601019819452,  0.00000000000000 ]
      - [ -0.07230815108022,  0.00000000000000 ]
      - [  0.34719439848796,  0.00000000000000 ]
    - # atom 5
      - [ -0.03890417729290,  0.00000000000000 ]
      - [  0.13911921019175,  0.00000000000000 ]
      - [  0.04507271166662,  0.00000000000000 ]
    - # atom 6
      - [ -0.03890417729290,  0.00000000000000 ]
      - [  0.13911921019175,  0.00000000000000 ]
      - [  0.04507271166662,  0.00000000000000 ]
    - # atom 7
      - [  0.09115902857187,  0.00000000000000 ]
      - [ -0.07840899783036,  0.00000000000000 ]
      - [  0.07525961682398,  0.00000000000000 ]
    - # atom 8
      - [  0.09115902857186,  0.00000000000000 ]
      - [ -0.07840899783036,  0.00000000000000 ]
      - [  0.07525961682398,  0.00000000000000 ]
    - # atom 9
      - [  0.02498650282812,  0.00000000000000 ]
      - [ -0.13615997586931,  0.00000000000000 ]
      - [ -0.17356606790308,  0.00000000000000 ]
    - # atom 10
      - [  0.02498650282812,  0.00000000000000 ]
      - [ -0.13615997586931,  0.00000000000000 ]
      - [ -0.17356606790308,  0.00000000000000 ]
    - # atom 11
      - [  0.15504970869288,  0.00000000000000 ]
      - [  0.19687018823070,  0.00000000000000 ]
      - [ -0.20375297306045,  0.00000000000000 ]
    - # atom 12
      - [  0.15504970869288,  0.00000000000000 ]
      - [  0.19687018823070,  0.00000000000000 ]
      - [ -0.20375297306044,  0.00000000000000 ]
  - # 21
    frequency:   11.2649765188
    eigenvector:
    - # atom 1
      - [  0.00000000000000,  0.00000000000000 ]
      - [  0.00130374692390,  0.00000000000000 ]
      - [ -0.38899765991521,  0.00000000000000 ]
    - # atom 2
      - [  0.15559356741956,  0.00000000000000 ]
      - [ -0.16268742733498,  0.00000000000000 ]
      - [  0.30258193172565,  0.00000000000000 ]
    - # atom 3
      - [ -0.34668964057667,  0.00000000000000 ]
      - [  0.18138558304527,  0.00000000000000 ]
      - [ -0.06006118995876,  0.00000000000000 ]
    - # atom 4
      - [ -0.19109607315711,  0.00000000000000 ]
      - [  0.34537675730414,  0.00000000000000 ]
      - [ -0.02635453823080,  0.00000000000000 ]
    - # atom 5
      - [  0.20636118291225,  0.00000000000000 ]
      - [ -0.15270986489415,  0.00000000000000 ]
      - [  0.19355952128285,  0.00000000000000 ]
    - # atom 6
      - [  0.20636118291225,  0.00000000000000 ]
      - [ -0.15270986489415,  0.00000000000000 ]
      - [  0.19355952128285,  0.00000000000000 ]
    - # atom 7
      - [ -0.05190679296757,  0.00000000000000 ]
      - [  0.03215691098562,  0.00000000000000 ]
      - [  0.13361704299907,  0.00000000000000 ]
    - # atom 8
      - [ -0.05190679296757,  0.00000000000000 ]
      - [  0.03215691098562,  0.00000000000000 ]
      - [  0.13361704299907,  0.00000000000000 ]
    - # atom 9
      - [  0.17800718483664,  0.00000000000000 ]
      - [ -0.03054391679271,  0.00000000000000 ]
      - [ -0.13653554895142,  0.00000000000000 ]
    - # atom 10
      - [  0.17800718483664,  0.00000000000000 ]
      - [ -0.03054391679271,  0.00000000000000 ]
      - [ -0.13653554895142,  0.00000000000000 ]
    - # atom 11
      - [ -0.08026079104318,  0.00000000000000 ]
      - [ -0.09000903711582,  0.00000000000000 ]
      - [ -0.07659307066764,  0.00000000000000 ]
    - # atom 12
      - [ -0.08026079104318,  0.00000000000000 ]
      - [ -0.09000903711582,  0.00000000000000 ]
      - [ -0.07659307066765,  0.00000000000000 ]
  - # 22
    frequency:   11.5835959059
    eigenvector:
    - # atom 1
      - [  0.00000000000000,  0.00000000000000 ]
      - [  0.00000000000000,  0.00000000000000 ]
      - [  0.00000000000000,  0.00000000000000 ]
    - # atom 2
      - [  0.00000000000000,  0.00000000000000 ]
      - [  0.00000000000000,  0.00000000000000 ]
      - [ -0.00000000000000,  0.00000000000000 ]
    - # atom 3
      - [  0.00000000000000,  0.00000000000000 ]
      - [ -0.00000000000000,  0.00000000000000 ]
      - [  0.00000000000000,  0.00000000000000 ]
    - # atom 4
      - [ -0.00000000000000,  0.00000000000000 ]
      - [  0.00000000000000,  0.00000000000000 ]
      - [  0.00000000000000,  0.00000000000000 ]
    - # atom 5
      - [  0.20412414523193,  0.00000000000000 ]
      - [ -0.20412414523193,  0.00000000000000 ]
      - [  0.20412414523193,  0.00000000000000 ]
    - # atom 6
      - [ -0.20412414523193,  0.00000000000000 ]
      - [  0.20412414523193,  0.00000000000000 ]
      - [ -0.20412414523193,  0.00000000000000 ]
    - # atom 7
      - [ -0.20412414523193,  0.00000000000000 ]
      - [ -0.20412414523193,  0.00000000000000 ]
      - [ -0.20412414523193,  0.00000000000000 ]
    - # atom 8
      - [  0.20412414523193,  0.00000000000000 ]
      - [  0.20412414523193,  0.00000000000000 ]
      - [  0.20412414523193,  0.00000000000000 ]
    - # atom 9
      - [ -0.20412414523193,  0.00000000000000 ]
      - [  0.20412414523193,  0.00000000000000 ]
      - [  0.20412414523193,  0.00000000000000 ]
    - # atom 10
      - [  0.20412414523193,  0.00000000000000 ]
      - [ -0.20412414523193,  0.00000000000000 ]
      - [ -0.20412414523193,  0.00000000000000 ]
    - # atom 11
      - [  0.20412414523193,  0.00000000000000 ]
      - [  0.20412414523193,  0.00000000000000 ]
      - [ -0.20412414523193,  0.00000000000000 ]
    - # atom 12
      - [ -0.20412414523193,  0.00000000000000 ]
      - [ -0.20412414523193,  0.00000000000000 ]
      - [  0.20412414523193,  0.00000000000000 ]
  - # 23
    frequency:   11.7819405797
    eigenvector:
    - # atom 1
      - [  0.13152839023776,  0.00000000000000 ]
      - [  0.05190328964003,  0.00000000000000 ]
      - [  0.05190328964003,  0.00000000000000 ]
    - # atom 2
      - [  0.03433412031119,  0.00000000000000 ]
      - [ -0.06140021466139,  0.00000000000000 ]
      - [  0.00539593840025,  0.00000000000000 ]
    - # atom 3
      - [ -0.00055433538671,  0.00000000000000 ]
      - [ -0.11869944270167,  0.00000000000000 ]
      - [ -0.06140021466139,  0.00000000000000 ]
    - # atom 4
      - [ -0.09774860531328,  0.00000000000000 ]
      - [ -0.00539593840025,  0.00000000000000 ]
      - [  0.11869944270167,  0.00000000000000 ]
    - # atom 5
      - [ -0.14186746948310,  0.00000000000000 ]
      - [  0.08099493142408,  0.00000000000000 ]
      - [ -0.21582298446590,  0.00000000000000 ]
    - # atom 6
      - [ -0.14186746948310,  0.00000000000000 ]
      - [  0.08099493142408,  0.00000000000000 ]
      - [ -0.21582298446590,  0.00000000000000 ]
    - # atom 7
      - [ -0.27680742659729,  0.00000000000000 ]
      - [ -0.03693842446693,  0.00000000000000 ]
      - [  0.24627142793185,  0.00000000000000 ]
    - # atom 8
      - [ -0.27680742659729,  0.00000000000000 ]
      - [ -0.03693842446693,  0.00000000000000 ]
      - [  0.24627142793185,  0.00000000000000 ]
    - # atom 9
      - [  0.25452741103767,  0.00000000000000 ]
      - [  0.19674943254477,  0.00000000000000 ]
      - [  0.17803033139999,  0.00000000000000 ]
    - # atom 10
      - [  0.25452741103767,  0.00000000000000 ]
      - [  0.19674943254477,  0.00000000000000 ]
      - [  0.17803033139999,  0.00000000000000 ]
    - # atom 11
      - [  0.11958745392347,  0.00000000000000 ]
      - [ -0.15269292558762,  0.00000000000000 ]
      - [ -0.28406408099776,  0.00000000000000 ]
    - # atom 12
      - [  0.11958745392347,  0.00000000000000 ]
      - [ -0.15269292558762,  0.00000000000000 ]
      - [ -0.28406408099776,  0.00000000000000 ]
  - # 24
    frequency:   11.7819405797
    eigenvector:
    - # atom 1
      - [  0.00000000000000,  0.00000000000000 ]
      - [  0.05636022718868,  0.00000000000000 ]
      - [  0.04433555914695,  0.00000000000000 ]
    - # atom 2
      - [ -0.12411178475794,  0.00000000000000 ]
      - [ -0.08832217177169,  0.00000000000000 ]
      - [  0.02883243175111,  0.00000000000000 ]
    - # atom 3
      - [  0.08109259222062,  0.00000000000000 ]
      - [ -0.01535052530280,  0.00000000000000 ]
      - [  0.11389859116376,  0.00000000000000 ]
    - # atom 4
      - [ -0.04301919253732,  0.00000000000000 ]
      - [  0.12933187365757,  0.00000000000000 ]
      - [ -0.04073060026570,  0.00000000000000 ]
    - # atom 5
      - [ -0.28032371702783,  0.00000000000000 ]
      - [ -0.23623335193118,  0.00000000000000 ]
      - [  0.07426939684903,  0.00000000000000 ]
    - # atom 6
      - [ -0.28032371702782,  0.00000000000000 ]
      - [ -0.23623335193118,  0.00000000000000 ]
      - [  0.07426939684903,  0.00000000000000 ]
    - # atom 7
      - [ -0.19747691882016,  0.00000000000000 ]
      - [  0.20918472512211,  0.00000000000000 ]
      - [ -0.20943487692963,  0.00000000000000 ]
    - # atom 8
      - [ -0.19747691882016,  0.00000000000000 ]
      - [  0.20918472512211,  0.00000000000000 ]
      - [ -0.20943487692963,  0.00000000000000 ]
    - # atom 9
      - [  0.22585093840722,  0.00000000000000 ]
      - [ -0.08842116363338,  0.00000000000000 ]
      - [ -0.12252855478387,  0.00000000000000 ]
    - # atom 10
      - [  0.22585093840722,  0.00000000000000 ]
      - [ -0.08842116363338,  0.00000000000000 ]
      - [ -0.12252855478387,  0.00000000000000 ]
    - # atom 11
      - [  0.30869773661489,  0.00000000000000 ]
      - [  0.06137253682431,  0.00000000000000 ]
      - [  0.16117571899480,  0.00000000000000 ]
    - # atom 12
      - [  0.30869773661489,  0.00000000000000 ]
      - [  0.06137253682431,  0.00000000000000 ]
      - [  0.16117571899480,  0.00000000000000 ]
  - # 25
    frequency:   11.7819405797
    eigenvector:
    - # atom 1
      - [  0.00000000000000,  0.00000000000000 ]
      - [  0.10690786105016,  0.00000000000000 ]
      - [ -0.11242830674794,  0.00000000000000 ]
    - # atom 2
      - [ -0.02677966589024,  0.00000000000000 ]
      - [  0.07568966277903,  0.00000000000000 ]
      - [  0.12821580310802,  0.00000000000000 ]
    - # atom 3
      - [  0.10355385863287,  0.00000000000000 ]
      - [ -0.05453917045371,  0.00000000000000 ]
      - [ -0.02359750005792,  0.00000000000000 ]
    - # atom 4
      - [  0.07677419274263,  0.00000000000000 ]
      - [ -0.02332097218258,  0.00000000000000 ]
      - [  0.03938499641801,  0.00000000000000 ]
    - # atom 5
      - [ -0.13282460636078,  0.00000000000000 ]
      - [  0.23234406770929,  0.00000000000000 ]
      - [  0.25348498446386,  0.00000000000000 ]
    - # atom 6
      - [ -0.13282460636078,  0.00000000000000 ]
      - [  0.23234406770929,  0.00000000000000 ]
      - [  0.25348498446386,  0.00000000000000 ]
    - # atom 7
      - [ -0.02703065657013,  0.00000000000000 ]
      - [ -0.26688470329755,  0.00000000000000 ]
      - [ -0.10880053947756,  0.00000000000000 ]
    - # atom 8
      - [ -0.02703065657013,  0.00000000000000 ]
      - [ -0.26688470329755,  0.00000000000000 ]
      - [ -0.10880053947756,  0.00000000000000 ]
    - # atom 9
      - [ -0.02360703140532,  0.00000000000000 ]
      - [  0.26423758229245,  0.00000000000000 ]
      - [ -0.26389788867082,  0.00000000000000 ]
    - # atom 10
      - [ -0.02360703140532,  0.00000000000000 ]
      - [  0.26423758229245,  0.00000000000000 ]
      - [ -0.26389788867082,  0.00000000000000 ]
    - # atom 11
      - [  0.08218691838534,  0.00000000000000 ]
      - [ -0.29877821788071,  0.00000000000000 ]
      - [  0.09838763527060,  0.00000000000000 ]
    - # atom 12
      - [  0.08218691838534,  0.00000000000000 ]
      - [ -0.29877821788071,  0.00000000000000 ]
      - [  0.09838763527060,  0.00000000000000 ]
  - # 26
    frequency:   12.0290881147
    eigenvector:
    - # atom 1
      - [ -0.00000000000000,  0.00000000000000 ]
      - [  0.20529634679902,  0.00000000000000 ]
      - [ -0.20529634679902,  0.00000000000000 ]
    - # atom 2
      - [ -0.00000000000000,  0.00000000000000 ]
      - [ -0.20529634679902,  0.00000000000000 ]
      - [ -0.20529634679902,  0.00000000000000 ]
    - # atom 3
      - [ -0.00000000000000,  0.00000000000000 ]
      - [  0.20529634679902,  0.00000000000000 ]
      - [  0.20529634679902,  0.00000000000000 ]
    - # atom 4
      - [  0.00000000000000,  0.00000000000000 ]
      - [ -0.20529634679902,  0.00000000000000 ]
      - [  0.20529634679902,  0.00000000000000 ]
    - # atom 5
      - [ -0.02369747971487,  0.00000000000000 ]
      - [ -0.21434695487885,  0.00000000000000 ]
      - [ -0.19064947516399,  0.00000000000000 ]
    - # atom 6
      - [ -0.02369747971486,  0.00000000000000 ]
      - [ -0.21434695487885,  0.00000000000000 ]
      - [ -0.19064947516398,  0.00000000000000 ]
    - # atom 7
      - [  0.02369747971487,  0.00000000000000 ]
      - [ -0.21434695487885,  0.00000000000000 ]
      - [  0.19064947516399,  0.00000000000000 ]
    - # atom 8
      - [  0.02369747971487,  0.00000000000000 ]
      - [ -0.21434695487885,  0.00000000000000 ]
      - [  0.19064947516399,  0.00000000000000 ]
    - # atom 9
      - [  0.02369747971487,  0.00000000000000 ]
      - [  0.21434695487885,  0.00000000000000 ]
      - [ -0.19064947516398,  0.00000000000000 ]
    - # atom 10
      - [  0.02369747971486,  0.00000000000000 ]
      - [  0.21434695487885,  0.00000000000000 ]
      - [ -0.19064947516398,  0.00000000000000 ]
    - # atom 11
      - [ -0.02369747971487,  0.00000000000000 ]
      - [  0.21434695487886,  0.00000000000000 ]
      - [  0.19064947516398,  0.00000000000000 ]
    - # atom 12
      - [ -0.02369747971487,  0.00000000000000 ]
      - [  0.21434695487885,  0.00000000000000 ]
      - [  0.19064947516399,  0.00000000000000 ]
  - # 27
    frequency:   12.0290881147
    eigenvector:
    - # atom 1
      - [ -0.23705580217612,  0.00000000000000 ]
      - [ -0.11852790108806,  0.00000000000000 ]
      - [ -0.11852790108806,  0.00000000000000 ]
    - # atom 2
      - [  0.23705580217612,  0.00000000000000 ]
      - [  0.11852790108806,  0.00000000000000 ]
      - [ -0.11852790108806,  0.00000000000000 ]
    - # atom 3
      - [  0.23705580217612,  0.00000000000000 ]
      - [ -0.11852790108806,  0.00000000000000 ]
      - [  0.11852790108806,  0.00000000000000 ]
    - # atom 4
      - [ -0.23705580217612,  0.00000000000000 ]
      - [  0.11852790108806,  0.00000000000000 ]
      - [  0.11852790108806,  0.00000000000000 ]
    - # atom 5
      - [  0.23382479790607,  0.00000000000000 ]
      - [  0.09638977951429,  0.00000000000000 ]
      - [ -0.13743501839178,  0.00000000000000 ]
    - # atom 6
      - [  0.23382479790607,  0.00000000000000 ]
      - [  0.09638977951429,  0.00000000000000 ]
      - [ -0.13743501839178,  0.00000000000000 ]
    - # atom 7
      - [ -0.23382479790607,  0.00000000000000 ]
      - [  0.09638977951429,  0.00000000000000 ]
      - [  0.13743501839178,  0.00000000000000 ]
    - # atom 8
      - [ -0.23382479790607,  0.00000000000000 ]
      - [  0.09638977951429,  0.00000000000000 ]
      - [  0.13743501839178,  0.00000000000000 ]
    - # atom 9
      - [ -0.23382479790607,  0.00000000000000 ]
      - [ -0.09638977951429,  0.00000000000000 ]
      - [ -0.13743501839177,  0.00000000000000 ]
    - # atom 10
      - [ -0.23382479790607,  0.00000000000000 ]
      - [ -0.09638977951429,  0.00000000000000 ]
      - [ -0.13743501839177,  0.00000000000000 ]
    - # atom 11
      - [  0.23382479790607,  0.00000000000000 ]
      - [ -0.09638977951429,  0.00000000000000 ]
      - [  0.13743501839177,  0.00000000000000 ]
    - # atom 12
      - [  0.23382479790607,  0.00000000000000 ]
      - [ -0.09638977951429,  0.00000000000000 ]
      - [  0.13743501839177,  0.00000000000000 ]
  - # 28
    frequency:   12.3171229915
    eigenvector:
    - # atom 1
      - [  0.00000000000000,  0.00000000000000 ]
      - [ -0.00000000000000,  0.00000000000000 ]
      - [  0.00000000000000,  0.00000000000000 ]
    - # atom 2
      - [  0.00000000000000,  0.00000000000000 ]
      - [  0.00000000000000,  0.00000000000000 ]
      - [  0.00000000000000,  0.00000000000000 ]
    - # atom 3
      - [  0.00000000000000,  0.00000000000000 ]
      - [  0.00000000000000,  0.00000000000000 ]
      - [ -0.00000000000000,  0.00000000000000 ]
    - # atom 4
      - [  0.00000000000000,  0.00000000000000 ]
      - [  0.00000000000000,  0.00000000000000 ]
      - [ -0.00000000000000,  0.00000000000000 ]
    - # atom 5
      - [ -0.20449233828738,  0.00000000000000 ]
      - [  0.02998086818158,  0.00000000000000 ]
      - [ -0.31212778854192,  0.00000000000000 ]
    - # atom 6
      - [  0.20449233828738,  0.00000000000000 ]
      - [ -0.02998086818158,  0.00000000000000 ]
      - [  0.31212778854193,  0.00000000000000 ]
    - # atom 7
      - [ -0.22149395408428,  0.00000000000000 ]
      - [  0.06683647557673,  0.00000000000000 ]
      - [ -0.27179769327082,  0.00000000000000 ]
    - # atom 8
      - [  0.22149395408428,  0.00000000000000 ]
      - [ -0.06683647557673,  0.00000000000000 ]
      - [  0.27179769327082,  0.00000000000000 ]
    - # atom 9
      - [  0.05120354046651,  0.00000000000000 ]
      - [  0.13777240852388,  0.00000000000000 ]
      - [ -0.30170155216466,  0.00000000000000 ]
    - # atom 10
      - [ -0.05120354046651,  0.00000000000000 ]
      - [ -0.13777240852388,  0.00000000000000 ]
      - [  0.30170155216466,  0.00000000000000 ]
    - # atom 11
      - [  0.03420192466961,  0.00000000000000 ]
      - [ -0.04095506476558,  0.00000000000000 ]
      - [ -0.34203164743576,  0.00000000000000 ]
    - # atom 12
      - [ -0.03420192466961,  0.00000000000000 ]
      - [  0.04095506476558,  0.00000000000000 ]
      - [  0.34203164743576,  0.00000000000000 ]
  - # 29
    frequency:   12.3171229915
    eigenvector:
    - # atom 1
      - [  0.00000000000000,  0.00000000000000 ]
      - [ -0.00000000000000,  0.00000000000000 ]
      - [  0.00000000000000,  0.00000000000000 ]
    - # atom 2
      - [  0.00000000000000,  0.00000000000000 ]
      - [  0.00000000000000,  0.00000000000000 ]
      - [  0.00000000000000,  0.00000000000000 ]
    - # atom 3
      - [  0.00000000000000,  0.00000000000000 ]
      - [ -0.00000000000000,  0.00000000000000 ]
      - [ -0.00000000000000,  0.00000000000000 ]
    - # atom 4
      - [  0.00000000000000,  0.00000000000000 ]
      - [  0.00000000000000,  0.00000000000000 ]
      - [ -0.00000000000000,  0.00000000000000 ]
    - # atom 5
      - [  0.28702279865892,  0.00000000000000 ]
      - [ -0.00458970084707,  0.00000000000000 ]
      - [ -0.16416589119654,  0.00000000000000 ]
    - # atom 6
      - [ -0.28702279865892,  0.00000000000000 ]
      - [  0.00458970084708,  0.00000000000000 ]
      - [  0.16416589119654,  0.00000000000000 ]
    - # atom 7
      - [  0.24249067790117,  0.00000000000000 ]
      - [  0.25818216495133,  0.00000000000000 ]
      - [ -0.05852977435687,  0.00000000000000 ]
    - # atom 8
      - [ -0.24249067790117,  0.00000000000000 ]
      - [ -0.25818216495132,  0.00000000000000 ]
      - [  0.05852977435687,  0.00000000000000 ]
    - # atom 9
      - [  0.33737176926686,  0.00000000000000 ]
      - [  0.01663548714942,  0.00000000000000 ]
      - [  0.04329700748929,  0.00000000000000 ]
    - # atom 10
      - [ -0.33737176926686,  0.00000000000000 ]
      - [ -0.01663548714942,  0.00000000000000 ]
      - [ -0.04329700748929,  0.00000000000000 ]
    - # atom 11
      - [  0.29283964850911,  0.00000000000000 ]
      - [  0.23695697695483,  0.00000000000000 ]
      - [ -0.06233910935038,  0.00000000000000 ]
    - # atom 12
      - [ -0.29283964850911,  0.00000000000000 ]
      - [ -0.23695697695483,  0.00000000000000 ]
      - [  0.06233910935038,  0.00000000000000 ]
  - # 30
    frequency:   12.3171229915
    eigenvector:
    - # atom 1
      - [  0.00000000000000,  0.00000000000000 ]
      - [ -0.00000000000000,  0.00000000000000 ]
      - [ -0.00000000000000,  0.00000000000000 ]
    - # atom 2
      - [  0.00000000000000,  0.00000000000000 ]
      - [  0.00000000000000,  0.00000000000000 ]
      - [  0.00000000000000,  0.00000000000000 ]
    - # atom 3
      - [ -0.00000000000000,  0.00000000000000 ]
      - [  0.00000000000000,  0.00000000000000 ]
      - [ -0.00000000000000,  0.00000000000000 ]
    - # atom 4
      - [ -0.00000000000000,  0.00000000000000 ]
      - [  0.00000000000000,  0.00000000000000 ]
      - [ -0.00000000000000,  0.00000000000000 ]
    - # atom 5
      - [ -0.02829835033635,  0.00000000000000 ]
      - [  0.35225002794778,  0.00000000000000 ]
      - [ -0.02501607058619,  0.00000000000000 ]
    - # atom 6
      - [  0.02829835033635,  0.00000000000000 ]
      - [ -0.35225002794778,  0.00000000000000 ]
      - [  0.02501607058619,  0.00000000000000 ]
    - # atom 7
      - [ -0.13091485567017,  0.00000000000000 ]
      - [  0.23210957591950,  0.00000000000000 ]
      - [  0.21840393642606,  0.00000000000000 ]
    - # atom 8
      - [  0.13091485567017,  0.00000000000000 ]
      - [ -0.23210957591950,  0.00000000000000 ]
      - [ -0.21840393642606,  0.00000000000000 ]
    - # atom 9
      - [ -0.09251208972584,  0.00000000000000 ]
      - [  0.32517998710995,  0.00000000000000 ]
      - [  0.17916903349605,  0.00000000000000 ]
    - # atom 10
      - [  0.09251208972583,  0.00000000000000 ]
      - [ -0.32517998710996,  0.00000000000000 ]
      - [ -0.17916903349605,  0.00000000000000 ]
    - # atom 11
      - [ -0.19512859505966,  0.00000000000000 ]
      - [  0.25917961675732,  0.00000000000000 ]
      - [ -0.06425097351620,  0.00000000000000 ]
    - # atom 12
      - [  0.19512859505966,  0.00000000000000 ]
      - [ -0.25917961675733,  0.00000000000000 ]
      - [  0.06425097351619,  0.00000000000000 ]
  - # 31
    frequency:   12.7217546767
    eigenvector:
    - # atom 1
      - [ -0.00000000000000,  0.00000000000000 ]
      - [ -0.15210078780855,  0.00000000000000 ]
      - [  0.19838298299557,  0.00000000000000 ]
    - # atom 2
      - [  0.06312443227648,  0.00000000000000 ]
      - [ -0.32186043785180,  0.00000000000000 ]
      - [  0.21667622663439,  0.00000000000000 ]
    - # atom 3
      - [ -0.20252156632528,  0.00000000000000 ]
      - [ -0.34306070216021,  0.00000000000000 ]
      - [  0.27368979998517,  0.00000000000000 ]
    - # atom 4
      - [ -0.13939713404880,  0.00000000000000 ]
      - [ -0.17330105211697,  0.00000000000000 ]
      - [  0.14136940964478,  0.00000000000000 ]
    - # atom 5
      - [  0.15437278028138,  0.00000000000000 ]
      - [  0.13178757644437,  0.00000000000000 ]
      - [ -0.09300174541813,  0.00000000000000 ]
    - # atom 6
      - [  0.15437278028138,  0.00000000000000 ]
      - [  0.13178757644437,  0.00000000000000 ]
      - [ -0.09300174541813,  0.00000000000000 ]
    - # atom 7
      - [  0.03858117177151,  0.00000000000000 ]
      - [  0.19493508577991,  0.00000000000000 ]
      - [ -0.21346447095454,  0.00000000000000 ]
    - # atom 8
      - [  0.03858117177151,  0.00000000000000 ]
      - [  0.19493508577991,  0.00000000000000 ]
      - [ -0.21346447095454,  0.00000000000000 ]
    - # atom 9
      - [  0.05339731134060,  0.00000000000000 ]
      - [  0.22884757501760,  0.00000000000000 ]
      - [ -0.18086698770883,  0.00000000000000 ]
    - # atom 10
      - [  0.05339731134060,  0.00000000000000 ]
      - [  0.22884757501760,  0.00000000000000 ]
      - [ -0.18086698770883,  0.00000000000000 ]
    - # atom 11
      - [ -0.06239429716927,  0.00000000000000 ]
      - [  0.09787508720668,  0.00000000000000 ]
      - [ -0.06040426217242,  0.00000000000000 ]
    - # atom 12
      - [ -0.06239429716927,  0.00000000000000 ]
      - [  0.09787508720668,  0.00000000000000 ]
      - [ -0.06040426217242,  0.00000000000000 ]
  - # 32
    frequency:   12.7217546767
    eigenvector:
    - # atom 1
      - [  0.36058277226793,  0.00000000000000 ]
      - [ -0.18879806803380,  0.00000000000000 ]
      - [ -0.18879806803380,  0.00000000000000 ]
    - # atom 2
      - [  0.34657036981936,  0.00000000000000 ]
      - [ -0.15111471073220,  0.00000000000000 ]
      - [  0.09666295527987,  0.00000000000000 ]
    - # atom 3
      - [  0.25924144819939,  0.00000000000000 ]
      - [ -0.05897959797827,  0.00000000000000 ]
      - [ -0.15111471073220,  0.00000000000000 ]
    - # atom 4
      - [  0.24522904575082,  0.00000000000000 ]
      - [ -0.09666295527987,  0.00000000000000 ]
      - [  0.05897959797827,  0.00000000000000 ]
    - # atom 5
      - [ -0.18210293605524,  0.00000000000000 ]
      - [  0.01882750294825,  0.00000000000000 ]
      - [  0.13136979530562,  0.00000000000000 ]
    - # atom 6
      - [ -0.18210293605524,  0.00000000000000 ]
      - [  0.01882750294825,  0.00000000000000 ]
      - [  0.13136979530562,  0.00000000000000 ]
    - # atom 7
      - [ -0.24004478953453,  0.00000000000000 ]
      - [  0.14466376266751,  0.00000000000000 ]
      - [  0.07109052565412,  0.00000000000000 ]
    - # atom 8
      - [ -0.24004478953453,  0.00000000000000 ]
      - [  0.14466376266752,  0.00000000000000 ]
      - [  0.07109052565412,  0.00000000000000 ]
    - # atom 9
      - [ -0.15968833592016,  0.00000000000000 ]
      - [ -0.00271793853325,  0.00000000000000 ]
      - [ -0.07057623616757,  0.00000000000000 ]
    - # atom 10
      - [ -0.15968833592015,  0.00000000000000 ]
      - [ -0.00271793853325,  0.00000000000000 ]
      - [ -0.07057623616757,  0.00000000000000 ]
    - # atom 11
      - [ -0.21763018939945,  0.00000000000000 ]
      - [  0.16620920414902,  0.00000000000000 ]
      - [ -0.01029696651608,  0.00000000000000 ]
    - # atom 12
      - [ -0.21763018939945,  0.00000000000000 ]
      - [  0.16620920414902,  0.00000000000000 ]
      - [ -0.01029696651608,  0.00000000000000 ]
  - # 33
    frequency:   12.7217546767
    eigenvector:
    - # atom 1
      - [ -0.00000000000000,  0.00000000000000 ]
      - [ -0.26690930203189,  0.00000000000000 ]
      - [ -0.23456218199214,  0.00000000000000 ]
    - # atom 2
      - [ -0.07696895783023,  0.00000000000000 ]
      - [ -0.05991776366486,  0.00000000000000 ]
      - [ -0.27152830707768,  0.00000000000000 ]
    - # atom 3
      - [ -0.14764424257337,  0.00000000000000 ]
      - [ -0.09407814471006,  0.00000000000000 ]
      - [ -0.17966127362575,  0.00000000000000 ]
    - # atom 4
      - [ -0.22461320040360,  0.00000000000000 ]
      - [ -0.30106968307709,  0.00000000000000 ]
      - [ -0.32642921544407,  0.00000000000000 ]
    - # atom 5
      - [  0.05475032018213,  0.00000000000000 ]
      - [  0.20559083637030,  0.00000000000000 ]
      - [  0.18461496256352,  0.00000000000000 ]
    - # atom 6
      - [  0.05475032018213,  0.00000000000000 ]
      - [  0.20559083637030,  0.00000000000000 ]
      - [  0.18461496256352,  0.00000000000000 ]
    - # atom 7
      - [ -0.02966520476663,  0.00000000000000 ]
      - [  0.03259969746243,  0.00000000000000 ]
      - [  0.09679405443573,  0.00000000000000 ]
    - # atom 8
      - [ -0.02966520476663,  0.00000000000000 ]
      - [  0.03259969746243,  0.00000000000000 ]
      - [  0.09679405443573,  0.00000000000000 ]
    - # atom 9
      - [  0.17787184904991,  0.00000000000000 ]
      - [  0.08724352348731,  0.00000000000000 ]
      - [  0.14931898679451,  0.00000000000000 ]
    - # atom 10
      - [  0.17787184904991,  0.00000000000000 ]
      - [  0.08724352348731,  0.00000000000000 ]
      - [  0.14931898679452,  0.00000000000000 ]
    - # atom 11
      - [  0.09345632410115,  0.00000000000000 ]
      - [  0.15094701034542,  0.00000000000000 ]
      - [  0.23713989492230,  0.00000000000000 ]
    - # atom 12
      - [  0.09345632410115,  0.00000000000000 ]
      - [  0.15094701034542,  0.00000000000000 ]
      - [  0.23713989492230,  0.00000000000000 ]
  - # 34
    frequency:   13.6134771912
    eigenvector:
    - # atom 1
      - [  0.00000000000000,  0.00000000000000 ]
      - [  0.00000000000000,  0.00000000000000 ]
      - [  0.00000000000000,  0.00000000000000 ]
    - # atom 2
      - [ -0.00000000000000,  0.00000000000000 ]
      - [  0.00000000000000,  0.00000000000000 ]
      - [ -0.00000000000000,  0.00000000000000 ]
    - # atom 3
      - [  0.00000000000000,  0.00000000000000 ]
      - [  0.00000000000000,  0.00000000000000 ]
      - [ -0.00000000000000,  0.00000000000000 ]
    - # atom 4
      - [ -0.00000000000000,  0.00000000000000 ]
      - [  0.00000000000000,  0.00000000000000 ]
      - [ -0.00000000000000,  0.00000000000000 ]
    - # atom 5
      - [ -0.35006092338650,  0.00000000000000 ]
      - [  0.00489153457488,  0.00000000000000 ]
      - [ -0.02425370681929,  0.00000000000000 ]
    - # atom 6
      - [  0.35006092338650,  0.00000000000000 ]
      - [ -0.00489153457488,  0.00000000000000 ]
      - [  0.02425370681929,  0.00000000000000 ]
    - # atom 7
      - [  0.32761004950070,  0.00000000000000 ]
      - [  0.12442847417772,  0.00000000000000 ]
      - [ -0.04902226285102,  0.00000000000000 ]
    - # atom 8
      - [ -0.32761004950070,  0.00000000000000 ]
      - [ -0.12442847417772,  0.00000000000000 ]
      - [  0.04902226285102,  0.00000000000000 ]
    - # atom 9
      - [ -0.34581937511824,  0.00000000000000 ]
      - [  0.12094085686151,  0.00000000000000 ]
      - [  0.04639940875175,  0.00000000000000 ]
    - # atom 10
      - [  0.34581937511824,  0.00000000000000 ]
      - [ -0.12094085686151,  0.00000000000000 ]
      - [ -0.04639940875175,  0.00000000000000 ]
    - # atom 11
      - [  0.33185159776896,  0.00000000000000 ]
      - [  0.00837915189109,  0.00000000000000 ]
      - [  0.07116796478348,  0.00000000000000 ]
    - # atom 12
      - [ -0.33185159776896,  0.00000000000000 ]
      - [ -0.00837915189109,  0.00000000000000 ]
      - [ -0.07116796478348,  0.00000000000000 ]
  - # 35
    frequency:   13.6134771912
    eigenvector:
    - # atom 1
      - [ -0.00000000000000,  0.00000000000000 ]
      - [ -0.00000000000000,  0.00000000000000 ]
      - [ -0.00000000000000,  0.00000000000000 ]
    - # atom 2
      - [  0.00000000000000,  0.00000000000000 ]
      - [  0.00000000000000,  0.00000000000000 ]
      - [ -0.00000000000000,  0.00000000000000 ]
    - # atom 3
      - [  0.00000000000000,  0.00000000000000 ]
      - [  0.00000000000000,  0.00000000000000 ]
      - [ -0.00000000000000,  0.00000000000000 ]
    - # atom 4
      - [ -0.00000000000000,  0.00000000000000 ]
      - [ -0.00000000000000,  0.00000000000000 ]
      - [ -0.00000000000000,  0.00000000000000 ]
    - # atom 5
      - [ -0.04848743880071,  0.00000000000000 ]
      - [  0.34602264890994,  0.00000000000000 ]
      - [ -0.12032695545115,  0.00000000000000 ]
    - # atom 6
      - [  0.04848743880071,  0.00000000000000 ]
      - [ -0.34602264890994,  0.00000000000000 ]
      - [  0.12032695545115,  0.00000000000000 ]
    - # atom 7
      - [  0.05128080332642,  0.00000000000000 ]
      - [ -0.32698386687367,  0.00000000000000 ]
      - [ -0.12397343788020,  0.00000000000000 ]
    - # atom 8
      - [ -0.05128080332642,  0.00000000000000 ]
      - [  0.32698386687367,  0.00000000000000 ]
      - [  0.12397343788020,  0.00000000000000 ]
    - # atom 9
      - [ -0.07323922670658,  0.00000000000000 ]
      - [ -0.33118954583322,  0.00000000000000 ]
      - [ -0.00890550462964,  0.00000000000000 ]
    - # atom 10
      - [  0.07323922670658,  0.00000000000000 ]
      - [  0.33118954583322,  0.00000000000000 ]
      - [  0.00890550462964,  0.00000000000000 ]
    - # atom 11
      - [  0.02652901542055,  0.00000000000000 ]
      - [  0.35022832786950,  0.00000000000000 ]
      - [ -0.00525902220059,  0.00000000000000 ]
    - # atom 12
      - [ -0.02652901542054,  0.00000000000000 ]
      - [ -0.35022832786950,  0.00000000000000 ]
      - [  0.00525902220059,  0.00000000000000 ]
  - # 36
    frequency:   13.6134771912
    eigenvector:
    - # atom 1
      - [ -0.00000000000000,  0.00000000000000 ]
      - [  0.00000000000000,  0.00000000000000 ]
      - [  0.00000000000000,  0.00000000000000 ]
    - # atom 2
      - [  0.00000000000000,  0.00000000000000 ]
      - [ -0.00000000000000,  0.00000000000000 ]
      - [  0.00000000000000,  0.00000000000000 ]
    - # atom 3
      - [  0.00000000000000,  0.00000000000000 ]
      - [  0.00000000000000,  0.00000000000000 ]
      - [  0.00000000000000,  0.00000000000000 ]
    - # atom 4
      - [  0.00000000000000,  0.00000000000000 ]
      - [  0.00000000000000,  0.00000000000000 ]
      - [  0.00000000000000,  0.00000000000000 ]
    - # atom 5
      - [  0.01031107154155,  0.00000000000000 ]
      - [  0.07241822512910,  0.00000000000000 ]
      - [  0.33156173105077,  0.00000000000000 ]
    - # atom 6
      - [ -0.01031107154155,  0.00000000000000 ]
      - [ -0.07241822512910,  0.00000000000000 ]
      - [ -0.33156173105077,  0.00000000000000 ]
    - # atom 7
      - [  0.12264556525347,  0.00000000000000 ]
      - [ -0.05098142424599,  0.00000000000000 ]
      - [  0.32745595802356,  0.00000000000000 ]
    - # atom 8
      - [ -0.12264556525347,  0.00000000000000 ]
      - [  0.05098142424599,  0.00000000000000 ]
      - [ -0.32745595802356,  0.00000000000000 ]
    - # atom 9
      - [  0.00670637489630,  0.00000000000000 ]
      - [ -0.02620675241974,  0.00000000000000 ]
      - [ -0.35038234381141,  0.00000000000000 ]
    - # atom 10
      - [ -0.00670637489630,  0.00000000000000 ]
      - [  0.02620675241974,  0.00000000000000 ]
      - [  0.35038234381141,  0.00000000000000 ]
    - # atom 11
      - [  0.11904086860823,  0.00000000000000 ]
      - [  0.04764355330285,  0.00000000000000 ]
      - [ -0.34627657078421,  0.00000000000000 ]
    - # atom 12
      - [ -0.11904086860823,  0.00000000000000 ]
      - [ -0.04764355330285,  0.00000000000000 ]
      - [  0.34627657078421,  0.00000000000000 ]
