# Supplementary material for: A combined experimental and theoretical study of the prototypical polymorphic transformation from marcasite to pyrite FeS2
Source: Dalton Trans. 2025 Feb 19;54(11):4728–34. doi: 10.1039/d4dt03447c (PMC11837771; doi:10.1039/d4dt03447c)
Supplement: DT-054-D4DT03447C-s002 [file DT-054-D4DT03447C-s002.zip › ts1.yaml]

nqpoint: 1      
natom:   12     
reciprocal_lattice:
- [   0.18402980,   0.00000000,  -0.03465298 ] # a*
- [   0.00000000,   0.18769708,   0.00000000 ] # b*
- [   0.00038877,   0.00000000,   0.18547325 ] # c*
phonon:
- q-position: [    0.0000000,    0.0000000,    0.0000000 ]
  band:
  - # 1
    frequency:   -5.5519592453
    eigenvector:
    - # atom 1
      - [  0.03554373066394,  0.00000000000000 ]
      - [  0.02885981921106,  0.00000000000000 ]
      - [  0.00205426535849,  0.00000000000000 ]
    - # atom 2
      - [ -0.11175149413289,  0.00000000000000 ]
      - [ -0.06339258230651,  0.00000000000000 ]
      - [ -0.31905299233560,  0.00000000000000 ]
    - # atom 3
      - [  0.03554373066394,  0.00000000000000 ]
      - [ -0.02885981921106,  0.00000000000000 ]
      - [  0.00205426535849,  0.00000000000000 ]
    - # atom 4
      - [ -0.11175149413289,  0.00000000000000 ]
      - [  0.06339258230651,  0.00000000000000 ]
      - [ -0.31905299233560,  0.00000000000000 ]
    - # atom 5
      - [ -0.04241676065799,  0.00000000000000 ]
      - [  0.02784267706568,  0.00000000000000 ]
      - [ -0.04261886225717,  0.00000000000000 ]
    - # atom 6
      - [  0.01832859918306,  0.00000000000000 ]
      - [  0.02103563378330,  0.00000000000000 ]
      - [  0.01155846279534,  0.00000000000000 ]
    - # atom 7
      - [  0.01832859918306,  0.00000000000000 ]
      - [ -0.02103563378330,  0.00000000000000 ]
      - [  0.01155846279534,  0.00000000000000 ]
    - # atom 8
      - [ -0.04241676065799,  0.00000000000000 ]
      - [ -0.02784267706569,  0.00000000000000 ]
      - [ -0.04261886225717,  0.00000000000000 ]
    - # atom 9
      - [  0.05439912405676,  0.00000000000000 ]
      - [ -0.13568843733240,  0.00000000000000 ]
      - [ -0.12679586070510,  0.00000000000000 ]
    - # atom 10
      - [  0.06922886372282,  0.00000000000000 ]
      - [ -0.01157282963653,  0.00000000000000 ]
      - [  0.57612545165519,  0.00000000000000 ]
    - # atom 11
      - [  0.06922886372282,  0.00000000000000 ]
      - [  0.01157282963653,  0.00000000000000 ]
      - [  0.57612545165519,  0.00000000000000 ]
    - # atom 12
      - [  0.05439912405675,  0.00000000000000 ]
      - [  0.13568843733240,  0.00000000000000 ]
      - [ -0.12679586070510,  0.00000000000000 ]
  - # 2
    frequency:   -0.0090356982
    eigenvector:
    - # atom 1
      - [  0.00016786932070,  0.00000000000000 ]
      - [  0.34141590103727,  0.00000000000000 ]
      - [  0.00018473978780,  0.00000000000000 ]
    - # atom 2
      - [  0.00004935096250,  0.00000000000000 ]
      - [  0.34089325048373,  0.00000000000000 ]
      - [  0.00028390042360,  0.00000000000000 ]
    - # atom 3
      - [ -0.00016786918404,  0.00000000000000 ]
      - [  0.34141590103744,  0.00000000000000 ]
      - [ -0.00018474031662,  0.00000000000000 ]
    - # atom 4
      - [ -0.00004935082621,  0.00000000000000 ]
      - [  0.34089325048389,  0.00000000000000 ]
      - [ -0.00028390095342,  0.00000000000000 ]
    - # atom 5
      - [ -0.00004070701087,  0.00000000000000 ]
      - [  0.25852653468266,  0.00000000000000 ]
      - [  0.00006184317695,  0.00000000000000 ]
    - # atom 6
      - [ -0.00006623591737,  0.00000000000000 ]
      - [  0.25868082999130,  0.00000000000000 ]
      - [ -0.00009184528466,  0.00000000000000 ]
    - # atom 7
      - [  0.00006623602066,  0.00000000000000 ]
      - [  0.25868082999119,  0.00000000000000 ]
      - [  0.00009184488340,  0.00000000000000 ]
    - # atom 8
      - [  0.00004070711462,  0.00000000000000 ]
      - [  0.25852653468283,  0.00000000000000 ]
      - [ -0.00006184357801,  0.00000000000000 ]
    - # atom 9
      - [  0.00007981553216,  0.00000000000000 ]
      - [  0.25816699045612,  0.00000000000000 ]
      - [  0.00010583502458,  0.00000000000000 ]
    - # atom 10
      - [ -0.00018353006981,  0.00000000000000 ]
      - [  0.25850490998902,  0.00000000000000 ]
      - [ -0.00018708424959,  0.00000000000000 ]
    - # atom 11
      - [  0.00018353017334,  0.00000000000000 ]
      - [  0.25850490998907,  0.00000000000000 ]
      - [  0.00018708384822,  0.00000000000000 ]
    - # atom 12
      - [ -0.00007981542869,  0.00000000000000 ]
      - [  0.25816699045597,  0.00000000000000 ]
      - [ -0.00010583542628,  0.00000000000000 ]
  - # 3
    frequency:   -0.0076399522
    eigenvector:
    - # atom 1
      - [  0.05344662793238,  0.00000000000000 ]
      - [ -0.00011469441884,  0.00000000000000 ]
      - [ -0.33648363138954,  0.00000000000000 ]
    - # atom 2
      - [  0.05319642024282,  0.00000000000000 ]
      - [ -0.00008921210040,  0.00000000000000 ]
      - [ -0.33713204426571,  0.00000000000000 ]
    - # atom 3
      - [  0.05344662793265,  0.00000000000000 ]
      - [  0.00011469387404,  0.00000000000000 ]
      - [ -0.33648363138924,  0.00000000000000 ]
    - # atom 4
      - [  0.05319642024290,  0.00000000000000 ]
      - [  0.00008921155643,  0.00000000000000 ]
      - [ -0.33713204426526,  0.00000000000000 ]
    - # atom 5
      - [  0.04060337430801,  0.00000000000000 ]
      - [ -0.00011059609848,  0.00000000000000 ]
      - [ -0.25519255341434,  0.00000000000000 ]
    - # atom 6
      - [  0.04033335680881,  0.00000000000000 ]
      - [  0.00005909077142,  0.00000000000000 ]
      - [ -0.25531652980320,  0.00000000000000 ]
    - # atom 7
      - [  0.04033335680870,  0.00000000000000 ]
      - [ -0.00005909118420,  0.00000000000000 ]
      - [ -0.25531652980335,  0.00000000000000 ]
    - # atom 8
      - [  0.04060337430794,  0.00000000000000 ]
      - [  0.00011059568594,  0.00000000000000 ]
      - [ -0.25519255341425,  0.00000000000000 ]
    - # atom 9
      - [  0.04043435105933,  0.00000000000000 ]
      - [  0.00009127322006,  0.00000000000000 ]
      - [ -0.25559071339999,  0.00000000000000 ]
    - # atom 10
      - [  0.04046722353715,  0.00000000000000 ]
      - [ -0.00002066852473,  0.00000000000000 ]
      - [ -0.25544074594585,  0.00000000000000 ]
    - # atom 11
      - [  0.04046722353685,  0.00000000000000 ]
      - [  0.00002066811223,  0.00000000000000 ]
      - [ -0.25544074594615,  0.00000000000000 ]
    - # atom 12
      - [  0.04043435105946,  0.00000000000000 ]
      - [ -0.00009127363203,  0.00000000000000 ]
      - [ -0.25559071339982,  0.00000000000000 ]
  - # 4
    frequency:   -0.0040812718
    eigenvector:
    - # atom 1
      - [ -0.33676776598789,  0.00000000000000 ]
      - [ -0.00008256298357,  0.00000000000000 ]
      - [ -0.05319110590968,  0.00000000000000 ]
    - # atom 2
      - [ -0.33696573360917,  0.00000000000000 ]
      - [  0.00014714442984,  0.00000000000000 ]
      - [ -0.05339829219295,  0.00000000000000 ]
    - # atom 3
      - [ -0.33676776598791,  0.00000000000000 ]
      - [  0.00008256303564,  0.00000000000000 ]
      - [ -0.05319110590971,  0.00000000000000 ]
    - # atom 4
      - [ -0.33696573360918,  0.00000000000000 ]
      - [ -0.00014714437784,  0.00000000000000 ]
      - [ -0.05339829219300,  0.00000000000000 ]
    - # atom 5
      - [ -0.25541314702450,  0.00000000000000 ]
      - [ -0.00002181307846,  0.00000000000000 ]
      - [ -0.04037390390505,  0.00000000000000 ]
    - # atom 6
      - [ -0.25525491806150,  0.00000000000000 ]
      - [ -0.00008036195858,  0.00000000000000 ]
      - [ -0.04034142779828,  0.00000000000000 ]
    - # atom 7
      - [ -0.25525491806149,  0.00000000000000 ]
      - [  0.00008036199804,  0.00000000000000 ]
      - [ -0.04034142779827,  0.00000000000000 ]
    - # atom 8
      - [ -0.25541314702449,  0.00000000000000 ]
      - [  0.00002181311790,  0.00000000000000 ]
      - [ -0.04037390390506,  0.00000000000000 ]
    - # atom 9
      - [ -0.25537241696341,  0.00000000000000 ]
      - [ -0.00000224628756,  0.00000000000000 ]
      - [ -0.04031426581571,  0.00000000000000 ]
    - # atom 10
      - [ -0.25534487171101,  0.00000000000000 ]
      - [  0.00008465959088,  0.00000000000000 ]
      - [ -0.04087915813076,  0.00000000000000 ]
    - # atom 11
      - [ -0.25534487171098,  0.00000000000000 ]
      - [ -0.00008465955145,  0.00000000000000 ]
      - [ -0.04087915813073,  0.00000000000000 ]
    - # atom 12
      - [ -0.25537241696343,  0.00000000000000 ]
      - [  0.00000224632694,  0.00000000000000 ]
      - [ -0.04031426581572,  0.00000000000000 ]
  - # 5
    frequency:    3.4555050697
    eigenvector:
    - # atom 1
      - [  0.24110819524654,  0.00000000000000 ]
      - [ -0.00595525007902,  0.00000000000000 ]
      - [ -0.05542415083334,  0.00000000000000 ]
    - # atom 2
      - [ -0.29445831242967,  0.00000000000000 ]
      - [ -0.00913278054762,  0.00000000000000 ]
      - [ -0.36593546896094,  0.00000000000000 ]
    - # atom 3
      - [ -0.24110819524654,  0.00000000000000 ]
      - [ -0.00595525007902,  0.00000000000000 ]
      - [  0.05542415083334,  0.00000000000000 ]
    - # atom 4
      - [  0.29445831242967,  0.00000000000000 ]
      - [ -0.00913278054762,  0.00000000000000 ]
      - [  0.36593546896094,  0.00000000000000 ]
    - # atom 5
      - [  0.15062589488740,  0.00000000000000 ]
      - [ -0.03348112349047,  0.00000000000000 ]
      - [  0.02759778870033,  0.00000000000000 ]
    - # atom 6
      - [  0.13204327166814,  0.00000000000000 ]
      - [ -0.00313062053377,  0.00000000000000 ]
      - [  0.01649823609779,  0.00000000000000 ]
    - # atom 7
      - [ -0.13204327166814,  0.00000000000000 ]
      - [ -0.00313062053377,  0.00000000000000 ]
      - [ -0.01649823609779,  0.00000000000000 ]
    - # atom 8
      - [ -0.15062589488740,  0.00000000000000 ]
      - [ -0.03348112349047,  0.00000000000000 ]
      - [ -0.02759778870033,  0.00000000000000 ]
    - # atom 9
      - [ -0.27578404196223,  0.00000000000000 ]
      - [  0.04574770034189,  0.00000000000000 ]
      - [  0.11765578203648,  0.00000000000000 ]
    - # atom 10
      - [ -0.19013503212374,  0.00000000000000 ]
      - [  0.01097976236943,  0.00000000000000 ]
      - [ -0.21796560116700,  0.00000000000000 ]
    - # atom 11
      - [  0.19013503212373,  0.00000000000000 ]
      - [  0.01097976236943,  0.00000000000000 ]
      - [  0.21796560116700,  0.00000000000000 ]
    - # atom 12
      - [  0.27578404196223,  0.00000000000000 ]
      - [  0.04574770034189,  0.00000000000000 ]
      - [ -0.11765578203648,  0.00000000000000 ]
  - # 6
    frequency:    4.6841864942
    eigenvector:
    - # atom 1
      - [  0.00108063393263,  0.00000000000000 ]
      - [ -0.21936218755433,  0.00000000000000 ]
      - [  0.07904697496440,  0.00000000000000 ]
    - # atom 2
      - [  0.03994466161986,  0.00000000000000 ]
      - [  0.34105607167308,  0.00000000000000 ]
      - [ -0.07357844894197,  0.00000000000000 ]
    - # atom 3
      - [  0.00108063393263,  0.00000000000000 ]
      - [  0.21936218755433,  0.00000000000000 ]
      - [  0.07904697496440,  0.00000000000000 ]
    - # atom 4
      - [  0.03994466161986,  0.00000000000000 ]
      - [ -0.34105607167308,  0.00000000000000 ]
      - [ -0.07357844894197,  0.00000000000000 ]
    - # atom 5
      - [  0.01180754663612,  0.00000000000000 ]
      - [ -0.16927966174984,  0.00000000000000 ]
      - [  0.10959512180239,  0.00000000000000 ]
    - # atom 6
      - [  0.02295788701367,  0.00000000000000 ]
      - [ -0.15203668483235,  0.00000000000000 ]
      - [  0.04739659593387,  0.00000000000000 ]
    - # atom 7
      - [  0.02295788701367,  0.00000000000000 ]
      - [  0.15203668483235,  0.00000000000000 ]
      - [  0.04739659593387,  0.00000000000000 ]
    - # atom 8
      - [  0.01180754663612,  0.00000000000000 ]
      - [  0.16927966174984,  0.00000000000000 ]
      - [  0.10959512180239,  0.00000000000000 ]
    - # atom 9
      - [ -0.03793489675487,  0.00000000000000 ]
      - [  0.29505333549771,  0.00000000000000 ]
      - [ -0.23400898050828,  0.00000000000000 ]
    - # atom 10
      - [ -0.05074104679733,  0.00000000000000 ]
      - [  0.32376734981167,  0.00000000000000 ]
      - [  0.07036747496174,  0.00000000000000 ]
    - # atom 11
      - [ -0.05074104679733,  0.00000000000000 ]
      - [ -0.32376734981167,  0.00000000000000 ]
      - [  0.07036747496174,  0.00000000000000 ]
    - # atom 12
      - [ -0.03793489675487,  0.00000000000000 ]
      - [ -0.29505333549771,  0.00000000000000 ]
      - [ -0.23400898050828,  0.00000000000000 ]
  - # 7
    frequency:    5.4684560171
    eigenvector:
    - # atom 1
      - [ -0.10778680976196,  0.00000000000000 ]
      - [ -0.01197849779563,  0.00000000000000 ]
      - [  0.05020334554356,  0.00000000000000 ]
    - # atom 2
      - [  0.07310517996582,  0.00000000000000 ]
      - [  0.05024214869281,  0.00000000000000 ]
      - [  0.04894420489027,  0.00000000000000 ]
    - # atom 3
      - [  0.10778680976196,  0.00000000000000 ]
      - [ -0.01197849779563,  0.00000000000000 ]
      - [ -0.05020334554356,  0.00000000000000 ]
    - # atom 4
      - [ -0.07310517996582,  0.00000000000000 ]
      - [  0.05024214869281,  0.00000000000000 ]
      - [ -0.04894420489027,  0.00000000000000 ]
    - # atom 5
      - [ -0.03009998213786,  0.00000000000000 ]
      - [  0.04077545202835,  0.00000000000000 ]
      - [ -0.08986821239361,  0.00000000000000 ]
    - # atom 6
      - [ -0.12044386214454,  0.00000000000000 ]
      - [  0.00624297571206,  0.00000000000000 ]
      - [ -0.06568768418873,  0.00000000000000 ]
    - # atom 7
      - [  0.12044386214454,  0.00000000000000 ]
      - [  0.00624297571206,  0.00000000000000 ]
      - [  0.06568768418873,  0.00000000000000 ]
    - # atom 8
      - [  0.03009998213786,  0.00000000000000 ]
      - [  0.04077545202835,  0.00000000000000 ]
      - [  0.08986821239361,  0.00000000000000 ]
    - # atom 9
      - [  0.06357690712951,  0.00000000000000 ]
      - [  0.01048006151810,  0.00000000000000 ]
      - [  0.05145549056965,  0.00000000000000 ]
    - # atom 10
      - [  0.16637745215964,  0.00000000000000 ]
      - [ -0.10837808917002,  0.00000000000000 ]
      - [ -0.63223545110529,  0.00000000000000 ]
    - # atom 11
      - [ -0.16637745215964,  0.00000000000000 ]
      - [ -0.10837808917002,  0.00000000000000 ]
      - [  0.63223545110530,  0.00000000000000 ]
    - # atom 12
      - [ -0.06357690712951,  0.00000000000000 ]
      - [  0.01048006151810,  0.00000000000000 ]
      - [ -0.05145549056965,  0.00000000000000 ]
  - # 8
    frequency:    5.8876390755
    eigenvector:
    - # atom 1
      - [  0.06894442925660,  0.00000000000000 ]
      - [  0.06696920255968,  0.00000000000000 ]
      - [  0.33329179193364,  0.00000000000000 ]
    - # atom 2
      - [ -0.13085940046500,  0.00000000000000 ]
      - [ -0.08891147687454,  0.00000000000000 ]
      - [ -0.34561015255564,  0.00000000000000 ]
    - # atom 3
      - [  0.06894442925660,  0.00000000000000 ]
      - [ -0.06696920255968,  0.00000000000000 ]
      - [  0.33329179193364,  0.00000000000000 ]
    - # atom 4
      - [ -0.13085940046500,  0.00000000000000 ]
      - [  0.08891147687454,  0.00000000000000 ]
      - [ -0.34561015255564,  0.00000000000000 ]
    - # atom 5
      - [  0.04628263716846,  0.00000000000000 ]
      - [ -0.03422934952476,  0.00000000000000 ]
      - [  0.22841189730943,  0.00000000000000 ]
    - # atom 6
      - [  0.02500117670123,  0.00000000000000 ]
      - [  0.04633132000828,  0.00000000000000 ]
      - [  0.23277576871340,  0.00000000000000 ]
    - # atom 7
      - [  0.02500117670123,  0.00000000000000 ]
      - [ -0.04633132000828,  0.00000000000000 ]
      - [  0.23277576871340,  0.00000000000000 ]
    - # atom 8
      - [  0.04628263716847,  0.00000000000000 ]
      - [  0.03422934952476,  0.00000000000000 ]
      - [  0.22841189730943,  0.00000000000000 ]
    - # atom 9
      - [ -0.02048277191979,  0.00000000000000 ]
      - [ -0.09461053839753,  0.00000000000000 ]
      - [ -0.16154172560728,  0.00000000000000 ]
    - # atom 10
      - [  0.03143573373590,  0.00000000000000 ]
      - [ -0.08270500570365,  0.00000000000000 ]
      - [ -0.28189692697973,  0.00000000000000 ]
    - # atom 11
      - [  0.03143573373590,  0.00000000000000 ]
      - [  0.08270500570365,  0.00000000000000 ]
      - [ -0.28189692697973,  0.00000000000000 ]
    - # atom 12
      - [ -0.02048277191979,  0.00000000000000 ]
      - [  0.09461053839753,  0.00000000000000 ]
      - [ -0.16154172560728,  0.00000000000000 ]
  - # 9
    frequency:    6.4479934563
    eigenvector:
    - # atom 1
      - [  0.01186061687092,  0.00000000000000 ]
      - [  0.01040278948617,  0.00000000000000 ]
      - [ -0.26275053893144,  0.00000000000000 ]
    - # atom 2
      - [  0.33580848297856,  0.00000000000000 ]
      - [ -0.03269310347528,  0.00000000000000 ]
      - [ -0.40424947823066,  0.00000000000000 ]
    - # atom 3
      - [ -0.01186061687092,  0.00000000000000 ]
      - [  0.01040278948617,  0.00000000000000 ]
      - [  0.26275053893144,  0.00000000000000 ]
    - # atom 4
      - [ -0.33580848297856,  0.00000000000000 ]
      - [ -0.03269310347528,  0.00000000000000 ]
      - [  0.40424947823066,  0.00000000000000 ]
    - # atom 5
      - [ -0.17894533073898,  0.00000000000000 ]
      - [  0.01596382715509,  0.00000000000000 ]
      - [  0.11150676078405,  0.00000000000000 ]
    - # atom 6
      - [ -0.21761513033718,  0.00000000000000 ]
      - [  0.01854513049926,  0.00000000000000 ]
      - [  0.14539148913892,  0.00000000000000 ]
    - # atom 7
      - [  0.21761513033718,  0.00000000000000 ]
      - [  0.01854513049926,  0.00000000000000 ]
      - [ -0.14539148913892,  0.00000000000000 ]
    - # atom 8
      - [  0.17894533073898,  0.00000000000000 ]
      - [  0.01596382715509,  0.00000000000000 ]
      - [ -0.11150676078405,  0.00000000000000 ]
    - # atom 9
      - [  0.01824875905537,  0.00000000000000 ]
      - [ -0.03115299070496,  0.00000000000000 ]
      - [  0.15936695141293,  0.00000000000000 ]
    - # atom 10
      - [  0.10467274089289,  0.00000000000000 ]
      - [  0.02649570326553,  0.00000000000000 ]
      - [  0.03937898050068,  0.00000000000000 ]
    - # atom 11
      - [ -0.10467274089289,  0.00000000000000 ]
      - [  0.02649570326553,  0.00000000000000 ]
      - [ -0.03937898050068,  0.00000000000000 ]
    - # atom 12
      - [ -0.01824875905537,  0.00000000000000 ]
      - [ -0.03115299070496,  0.00000000000000 ]
      - [ -0.15936695141293,  0.00000000000000 ]
  - # 10
    frequency:    7.3803524721
    eigenvector:
    - # atom 1
      - [ -0.21123362576508,  0.00000000000000 ]
      - [ -0.35439073074277,  0.00000000000000 ]
      - [ -0.05026767906921,  0.00000000000000 ]
    - # atom 2
      - [ -0.07693322093973,  0.00000000000000 ]
      - [  0.36296828508434,  0.00000000000000 ]
      - [ -0.07411194454672,  0.00000000000000 ]
    - # atom 3
      - [  0.21123362576508,  0.00000000000000 ]
      - [ -0.35439073074277,  0.00000000000000 ]
      - [  0.05026767906921,  0.00000000000000 ]
    - # atom 4
      - [  0.07693322093973,  0.00000000000000 ]
      - [  0.36296828508434,  0.00000000000000 ]
      - [  0.07411194454672,  0.00000000000000 ]
    - # atom 5
      - [  0.10751482900696,  0.00000000000000 ]
      - [ -0.18533181288009,  0.00000000000000 ]
      - [  0.04830375735407,  0.00000000000000 ]
    - # atom 6
      - [  0.03574915710556,  0.00000000000000 ]
      - [ -0.20009253017248,  0.00000000000000 ]
      - [  0.06442794794397,  0.00000000000000 ]
    - # atom 7
      - [ -0.03574915710556,  0.00000000000000 ]
      - [ -0.20009253017248,  0.00000000000000 ]
      - [ -0.06442794794397,  0.00000000000000 ]
    - # atom 8
      - [ -0.10751482900696,  0.00000000000000 ]
      - [ -0.18533181288009,  0.00000000000000 ]
      - [ -0.04830375735407,  0.00000000000000 ]
    - # atom 9
      - [  0.08292847622444,  0.00000000000000 ]
      - [  0.19080182502899,  0.00000000000000 ]
      - [  0.04882959446377,  0.00000000000000 ]
    - # atom 10
      - [  0.10013199482899,  0.00000000000000 ]
      - [  0.18477804056668,  0.00000000000000 ]
      - [  0.02368026108228,  0.00000000000000 ]
    - # atom 11
      - [ -0.10013199482899,  0.00000000000000 ]
      - [  0.18477804056668,  0.00000000000000 ]
      - [ -0.02368026108228,  0.00000000000000 ]
    - # atom 12
      - [ -0.08292847622444,  0.00000000000000 ]
      - [  0.19080182502899,  0.00000000000000 ]
      - [ -0.04882959446377,  0.00000000000000 ]
  - # 11
    frequency:    7.6949389024
    eigenvector:
    - # atom 1
      - [  0.35367861115791,  0.00000000000000 ]
      - [ -0.16848890898142,  0.00000000000000 ]
      - [  0.16668753684731,  0.00000000000000 ]
    - # atom 2
      - [  0.31944481179536,  0.00000000000000 ]
      - [  0.11617386390684,  0.00000000000000 ]
      - [  0.12875817849589,  0.00000000000000 ]
    - # atom 3
      - [ -0.35367861115791,  0.00000000000000 ]
      - [ -0.16848890898142,  0.00000000000000 ]
      - [ -0.16668753684731,  0.00000000000000 ]
    - # atom 4
      - [ -0.31944481179536,  0.00000000000000 ]
      - [  0.11617386390684,  0.00000000000000 ]
      - [ -0.12875817849589,  0.00000000000000 ]
    - # atom 5
      - [ -0.12421163350127,  0.00000000000000 ]
      - [ -0.07570021616976,  0.00000000000000 ]
      - [ -0.06881942412928,  0.00000000000000 ]
    - # atom 6
      - [ -0.13511423737887,  0.00000000000000 ]
      - [ -0.10402946436119,  0.00000000000000 ]
      - [ -0.03616928832068,  0.00000000000000 ]
    - # atom 7
      - [  0.13511423737887,  0.00000000000000 ]
      - [ -0.10402946436119,  0.00000000000000 ]
      - [  0.03616928832068,  0.00000000000000 ]
    - # atom 8
      - [  0.12421163350127,  0.00000000000000 ]
      - [ -0.07570021616976,  0.00000000000000 ]
      - [  0.06881942412928,  0.00000000000000 ]
    - # atom 9
      - [ -0.15743544446963,  0.00000000000000 ]
      - [  0.17376282091922,  0.00000000000000 ]
      - [ -0.07110760137850,  0.00000000000000 ]
    - # atom 10
      - [ -0.25018655338643,  0.00000000000000 ]
      - [  0.07486536149681,  0.00000000000000 ]
      - [ -0.04585780133619,  0.00000000000000 ]
    - # atom 11
      - [  0.25018655338643,  0.00000000000000 ]
      - [  0.07486536149681,  0.00000000000000 ]
      - [  0.04585780133619,  0.00000000000000 ]
    - # atom 12
      - [  0.15743544446963,  0.00000000000000 ]
      - [  0.17376282091922,  0.00000000000000 ]
      - [  0.07110760137850,  0.00000000000000 ]
  - # 12
    frequency:    8.3874868540
    eigenvector:
    - # atom 1
      - [  0.13406854840468,  0.00000000000000 ]
      - [ -0.02752133661044,  0.00000000000000 ]
      - [ -0.57865737555533,  0.00000000000000 ]
    - # atom 2
      - [ -0.00525896156549,  0.00000000000000 ]
      - [  0.09935343001772,  0.00000000000000 ]
      - [  0.30959777198393,  0.00000000000000 ]
    - # atom 3
      - [ -0.13406854840469,  0.00000000000000 ]
      - [ -0.02752133661045,  0.00000000000000 ]
      - [  0.57865737555533,  0.00000000000000 ]
    - # atom 4
      - [  0.00525896156550,  0.00000000000000 ]
      - [  0.09935343001773,  0.00000000000000 ]
      - [ -0.30959777198392,  0.00000000000000 ]
    - # atom 5
      - [  0.06208335562931,  0.00000000000000 ]
      - [ -0.00489833270253,  0.00000000000000 ]
      - [ -0.01819732470936,  0.00000000000000 ]
    - # atom 6
      - [  0.02051717103741,  0.00000000000000 ]
      - [  0.00784184041644,  0.00000000000000 ]
      - [ -0.11083822113075,  0.00000000000000 ]
    - # atom 7
      - [ -0.02051717103741,  0.00000000000000 ]
      - [  0.00784184041643,  0.00000000000000 ]
      - [  0.11083822113075,  0.00000000000000 ]
    - # atom 8
      - [ -0.06208335562931,  0.00000000000000 ]
      - [ -0.00489833270253,  0.00000000000000 ]
      - [  0.01819732470936,  0.00000000000000 ]
    - # atom 9
      - [ -0.03340542549407,  0.00000000000000 ]
      - [ -0.06617284697468,  0.00000000000000 ]
      - [  0.11058460910812,  0.00000000000000 ]
    - # atom 10
      - [ -0.06061379987493,  0.00000000000000 ]
      - [ -0.03166879483723,  0.00000000000000 ]
      - [ -0.03600822620394,  0.00000000000000 ]
    - # atom 11
      - [  0.06061379987492,  0.00000000000000 ]
      - [ -0.03166879483723,  0.00000000000000 ]
      - [  0.03600822620394,  0.00000000000000 ]
    - # atom 12
      - [  0.03340542549407,  0.00000000000000 ]
      - [ -0.06617284697469,  0.00000000000000 ]
      - [ -0.11058460910814,  0.00000000000000 ]
  - # 13
    frequency:    8.4414177706
    eigenvector:
    - # atom 1
      - [  0.06621492580825,  0.00000000000000 ]
      - [ -0.26341669567871,  0.00000000000000 ]
      - [  0.13874516096403,  0.00000000000000 ]
    - # atom 2
      - [ -0.20819513391079,  0.00000000000000 ]
      - [  0.23470084773692,  0.00000000000000 ]
      - [ -0.13539822683652,  0.00000000000000 ]
    - # atom 3
      - [  0.06621492580824,  0.00000000000000 ]
      - [  0.26341669567871,  0.00000000000000 ]
      - [  0.13874516096405,  0.00000000000000 ]
    - # atom 4
      - [ -0.20819513391079,  0.00000000000000 ]
      - [ -0.23470084773692,  0.00000000000000 ]
      - [ -0.13539822683654,  0.00000000000000 ]
    - # atom 5
      - [ -0.05927602621903,  0.00000000000000 ]
      - [  0.02848684354554,  0.00000000000000 ]
      - [ -0.19914579709696,  0.00000000000000 ]
    - # atom 6
      - [ -0.03456973374546,  0.00000000000000 ]
      - [ -0.14876410454790,  0.00000000000000 ]
      - [ -0.06578089953428,  0.00000000000000 ]
    - # atom 7
      - [ -0.03456973374546,  0.00000000000000 ]
      - [  0.14876410454790,  0.00000000000000 ]
      - [ -0.06578089953427,  0.00000000000000 ]
    - # atom 8
      - [ -0.05927602621903,  0.00000000000000 ]
      - [ -0.02848684354554,  0.00000000000000 ]
      - [ -0.19914579709696,  0.00000000000000 ]
    - # atom 9
      - [  0.11639645891623,  0.00000000000000 ]
      - [ -0.20119692198809,  0.00000000000000 ]
      - [  0.35341708324975,  0.00000000000000 ]
    - # atom 10
      - [  0.16549695212766,  0.00000000000000 ]
      - [  0.06034383095077,  0.00000000000000 ]
      - [ -0.09281642004789,  0.00000000000000 ]
    - # atom 11
      - [  0.16549695212766,  0.00000000000000 ]
      - [ -0.06034383095077,  0.00000000000000 ]
      - [ -0.09281642004789,  0.00000000000000 ]
    - # atom 12
      - [  0.11639645891623,  0.00000000000000 ]
      - [  0.20119692198809,  0.00000000000000 ]
      - [  0.35341708324975,  0.00000000000000 ]
  - # 14
    frequency:    8.8448783063
    eigenvector:
    - # atom 1
      - [ -0.16458317381530,  0.00000000000000 ]
      - [ -0.30818313002730,  0.00000000000000 ]
      - [  0.21852564608015,  0.00000000000000 ]
    - # atom 2
      - [  0.22218449956787,  0.00000000000000 ]
      - [ -0.14651759201962,  0.00000000000000 ]
      - [ -0.07422682440548,  0.00000000000000 ]
    - # atom 3
      - [ -0.16458317381530,  0.00000000000000 ]
      - [  0.30818313002730,  0.00000000000000 ]
      - [  0.21852564608015,  0.00000000000000 ]
    - # atom 4
      - [  0.22218449956788,  0.00000000000000 ]
      - [  0.14651759201962,  0.00000000000000 ]
      - [ -0.07422682440547,  0.00000000000000 ]
    - # atom 5
      - [  0.09291115696912,  0.00000000000000 ]
      - [ -0.03968063998534,  0.00000000000000 ]
      - [  0.17507050911869,  0.00000000000000 ]
    - # atom 6
      - [ -0.14725874405116,  0.00000000000000 ]
      - [  0.10381861182016,  0.00000000000000 ]
      - [ -0.41028096848307,  0.00000000000000 ]
    - # atom 7
      - [ -0.14725874405116,  0.00000000000000 ]
      - [ -0.10381861182016,  0.00000000000000 ]
      - [ -0.41028096848307,  0.00000000000000 ]
    - # atom 8
      - [  0.09291115696912,  0.00000000000000 ]
      - [  0.03968063998534,  0.00000000000000 ]
      - [  0.17507050911869,  0.00000000000000 ]
    - # atom 9
      - [ -0.00593371021540,  0.00000000000000 ]
      - [ -0.02494806815115,  0.00000000000000 ]
      - [  0.00756529914854,  0.00000000000000 ]
    - # atom 10
      - [ -0.01609116360986,  0.00000000000000 ]
      - [ -0.09891872475238,  0.00000000000000 ]
      - [  0.03781241014691,  0.00000000000000 ]
    - # atom 11
      - [ -0.01609116360986,  0.00000000000000 ]
      - [  0.09891872475238,  0.00000000000000 ]
      - [  0.03781241014691,  0.00000000000000 ]
    - # atom 12
      - [ -0.00593371021540,  0.00000000000000 ]
      - [  0.02494806815115,  0.00000000000000 ]
      - [  0.00756529914854,  0.00000000000000 ]
  - # 15
    frequency:    9.0642067738
    eigenvector:
    - # atom 1
      - [ -0.15674515214234,  0.00000000000000 ]
      - [ -0.22299450510258,  0.00000000000000 ]
      - [  0.11414304500148,  0.00000000000000 ]
    - # atom 2
      - [  0.31745649236518,  0.00000000000000 ]
      - [ -0.14709840279090,  0.00000000000000 ]
      - [ -0.04354795749033,  0.00000000000000 ]
    - # atom 3
      - [ -0.15674515214234,  0.00000000000000 ]
      - [  0.22299450510258,  0.00000000000000 ]
      - [  0.11414304500148,  0.00000000000000 ]
    - # atom 4
      - [  0.31745649236518,  0.00000000000000 ]
      - [  0.14709840279091,  0.00000000000000 ]
      - [ -0.04354795749033,  0.00000000000000 ]
    - # atom 5
      - [ -0.21306046926142,  0.00000000000000 ]
      - [  0.25101005071295,  0.00000000000000 ]
      - [ -0.27401828663293,  0.00000000000000 ]
    - # atom 6
      - [  0.06430065147223,  0.00000000000000 ]
      - [ -0.05209535495387,  0.00000000000000 ]
      - [  0.28741046302391,  0.00000000000000 ]
    - # atom 7
      - [  0.06430065147223,  0.00000000000000 ]
      - [  0.05209535495387,  0.00000000000000 ]
      - [  0.28741046302391,  0.00000000000000 ]
    - # atom 8
      - [ -0.21306046926141,  0.00000000000000 ]
      - [ -0.25101005071295,  0.00000000000000 ]
      - [ -0.27401828663293,  0.00000000000000 ]
    - # atom 9
      - [  0.01263780603217,  0.00000000000000 ]
      - [ -0.02038489798427,  0.00000000000000 ]
      - [ -0.08069564730092,  0.00000000000000 ]
    - # atom 10
      - [ -0.07584719655235,  0.00000000000000 ]
      - [  0.04363642945606,  0.00000000000000 ]
      - [ -0.02605184307349,  0.00000000000000 ]
    - # atom 11
      - [ -0.07584719655235,  0.00000000000000 ]
      - [ -0.04363642945606,  0.00000000000000 ]
      - [ -0.02605184307349,  0.00000000000000 ]
    - # atom 12
      - [  0.01263780603217,  0.00000000000000 ]
      - [  0.02038489798427,  0.00000000000000 ]
      - [ -0.08069564730092,  0.00000000000000 ]
  - # 16
    frequency:    9.3822874245
    eigenvector:
    - # atom 1
      - [ -0.34876241145516,  0.00000000000000 ]
      - [  0.22318642739552,  0.00000000000000 ]
      - [ -0.07529605971944,  0.00000000000000 ]
    - # atom 2
      - [  0.27294692291746,  0.00000000000000 ]
      - [  0.30677479676125,  0.00000000000000 ]
      - [ -0.16777847310749,  0.00000000000000 ]
    - # atom 3
      - [ -0.34876241145517,  0.00000000000000 ]
      - [ -0.22318642739551,  0.00000000000000 ]
      - [ -0.07529605971944,  0.00000000000000 ]
    - # atom 4
      - [  0.27294692291745,  0.00000000000000 ]
      - [ -0.30677479676124,  0.00000000000000 ]
      - [ -0.16777847310750,  0.00000000000000 ]
    - # atom 5
      - [  0.11878990639576,  0.00000000000000 ]
      - [ -0.09656939960721,  0.00000000000000 ]
      - [  0.02800623979367,  0.00000000000000 ]
    - # atom 6
      - [ -0.17841961961944,  0.00000000000000 ]
      - [  0.05937040345590,  0.00000000000000 ]
      - [  0.14992434122782,  0.00000000000000 ]
    - # atom 7
      - [ -0.17841961961944,  0.00000000000000 ]
      - [ -0.05937040345590,  0.00000000000000 ]
      - [  0.14992434122781,  0.00000000000000 ]
    - # atom 8
      - [  0.11878990639575,  0.00000000000000 ]
      - [  0.09656939960720,  0.00000000000000 ]
      - [  0.02800623979366,  0.00000000000000 ]
    - # atom 9
      - [  0.08858883842251,  0.00000000000000 ]
      - [ -0.09204020319957,  0.00000000000000 ]
      - [  0.13276621985791,  0.00000000000000 ]
    - # atom 10
      - [  0.07094491538561,  0.00000000000000 ]
      - [ -0.07066954840079,  0.00000000000000 ]
      - [  0.00960819023175,  0.00000000000000 ]
    - # atom 11
      - [  0.07094491538561,  0.00000000000000 ]
      - [  0.07066954840079,  0.00000000000000 ]
      - [  0.00960819023176,  0.00000000000000 ]
    - # atom 12
      - [  0.08858883842250,  0.00000000000000 ]
      - [  0.09204020319956,  0.00000000000000 ]
      - [  0.13276621985790,  0.00000000000000 ]
  - # 17
    frequency:    9.5281130152
    eigenvector:
    - # atom 1
      - [  0.17355127950496,  0.00000000000000 ]
      - [  0.15859271536701,  0.00000000000000 ]
      - [  0.12101354947690,  0.00000000000000 ]
    - # atom 2
      - [  0.12858384858911,  0.00000000000000 ]
      - [  0.06791510047893,  0.00000000000000 ]
      - [  0.14286830299200,  0.00000000000000 ]
    - # atom 3
      - [ -0.17355127950494,  0.00000000000000 ]
      - [  0.15859271536702,  0.00000000000000 ]
      - [ -0.12101354947690,  0.00000000000000 ]
    - # atom 4
      - [ -0.12858384858912,  0.00000000000000 ]
      - [  0.06791510047894,  0.00000000000000 ]
      - [ -0.14286830299199,  0.00000000000000 ]
    - # atom 5
      - [  0.34193295025057,  0.00000000000000 ]
      - [ -0.17048997108395,  0.00000000000000 ]
      - [  0.26237652997936,  0.00000000000000 ]
    - # atom 6
      - [  0.01349228727384,  0.00000000000000 ]
      - [  0.01350647521332,  0.00000000000000 ]
      - [  0.34234319920670,  0.00000000000000 ]
    - # atom 7
      - [ -0.01349228727383,  0.00000000000000 ]
      - [  0.01350647521332,  0.00000000000000 ]
      - [ -0.34234319920671,  0.00000000000000 ]
    - # atom 8
      - [ -0.34193295025058,  0.00000000000000 ]
      - [ -0.17048997108396,  0.00000000000000 ]
      - [ -0.26237652997936,  0.00000000000000 ]
    - # atom 9
      - [  0.11683293770870,  0.00000000000000 ]
      - [ -0.09742601786117,  0.00000000000000 ]
      - [  0.16231608189569,  0.00000000000000 ]
    - # atom 10
      - [  0.04428754881278,  0.00000000000000 ]
      - [ -0.04510457986430,  0.00000000000000 ]
      - [ -0.05150312716169,  0.00000000000000 ]
    - # atom 11
      - [ -0.04428754881278,  0.00000000000000 ]
      - [ -0.04510457986431,  0.00000000000000 ]
      - [  0.05150312716169,  0.00000000000000 ]
    - # atom 12
      - [ -0.11683293770871,  0.00000000000000 ]
      - [ -0.09742601786117,  0.00000000000000 ]
      - [ -0.16231608189570,  0.00000000000000 ]
  - # 18
    frequency:    9.7520200299
    eigenvector:
    - # atom 1
      - [  0.11883565028249,  0.00000000000000 ]
      - [ -0.17054024379234,  0.00000000000000 ]
      - [  0.08733976134793,  0.00000000000000 ]
    - # atom 2
      - [ -0.27714303753313,  0.00000000000000 ]
      - [  0.13030228575032,  0.00000000000000 ]
      - [  0.02637646280735,  0.00000000000000 ]
    - # atom 3
      - [ -0.11883565028249,  0.00000000000000 ]
      - [ -0.17054024379234,  0.00000000000000 ]
      - [ -0.08733976134793,  0.00000000000000 ]
    - # atom 4
      - [  0.27714303753313,  0.00000000000000 ]
      - [  0.13030228575032,  0.00000000000000 ]
      - [ -0.02637646280735,  0.00000000000000 ]
    - # atom 5
      - [  0.00119284031960,  0.00000000000000 ]
      - [  0.10503865245836,  0.00000000000000 ]
      - [ -0.17666833064494,  0.00000000000000 ]
    - # atom 6
      - [ -0.44284626985876,  0.00000000000000 ]
      - [  0.17405718897672,  0.00000000000000 ]
      - [  0.11247451891597,  0.00000000000000 ]
    - # atom 7
      - [  0.44284626985876,  0.00000000000000 ]
      - [  0.17405718897672,  0.00000000000000 ]
      - [ -0.11247451891597,  0.00000000000000 ]
    - # atom 8
      - [ -0.00119284031960,  0.00000000000000 ]
      - [  0.10503865245837,  0.00000000000000 ]
      - [  0.17666833064494,  0.00000000000000 ]
    - # atom 9
      - [  0.07688217689215,  0.00000000000000 ]
      - [ -0.13518413445753,  0.00000000000000 ]
      - [  0.17021447315715,  0.00000000000000 ]
    - # atom 10
      - [ -0.00982137418046,  0.00000000000000 ]
      - [ -0.09097695266170,  0.00000000000000 ]
      - [  0.10883877862085,  0.00000000000000 ]
    - # atom 11
      - [  0.00982137418046,  0.00000000000000 ]
      - [ -0.09097695266170,  0.00000000000000 ]
      - [ -0.10883877862085,  0.00000000000000 ]
    - # atom 12
      - [ -0.07688217689215,  0.00000000000000 ]
      - [ -0.13518413445753,  0.00000000000000 ]
      - [ -0.17021447315715,  0.00000000000000 ]
  - # 19
    frequency:    9.9341995307
    eigenvector:
    - # atom 1
      - [  0.09161699569129,  0.00000000000000 ]
      - [ -0.23243340187018,  0.00000000000000 ]
      - [ -0.08975801050790,  0.00000000000000 ]
    - # atom 2
      - [ -0.03083337620825,  0.00000000000000 ]
      - [ -0.14714008328194,  0.00000000000000 ]
      - [  0.07598437704902,  0.00000000000000 ]
    - # atom 3
      - [  0.09161699569129,  0.00000000000000 ]
      - [  0.23243340187018,  0.00000000000000 ]
      - [ -0.08975801050790,  0.00000000000000 ]
    - # atom 4
      - [ -0.03083337620825,  0.00000000000000 ]
      - [  0.14714008328194,  0.00000000000000 ]
      - [  0.07598437704902,  0.00000000000000 ]
    - # atom 5
      - [  0.16003412365503,  0.00000000000000 ]
      - [ -0.34542921829489,  0.00000000000000 ]
      - [ -0.19434405118201,  0.00000000000000 ]
    - # atom 6
      - [ -0.29337010997191,  0.00000000000000 ]
      - [  0.12999417458305,  0.00000000000000 ]
      - [  0.24849057632078,  0.00000000000000 ]
    - # atom 7
      - [ -0.29337010997191,  0.00000000000000 ]
      - [ -0.12999417458305,  0.00000000000000 ]
      - [  0.24849057632079,  0.00000000000000 ]
    - # atom 8
      - [  0.16003412365502,  0.00000000000000 ]
      - [  0.34542921829488,  0.00000000000000 ]
      - [ -0.19434405118201,  0.00000000000000 ]
    - # atom 9
      - [ -0.12308958623850,  0.00000000000000 ]
      - [  0.00241872152248,  0.00000000000000 ]
      - [ -0.05349080073317,  0.00000000000000 ]
    - # atom 10
      - [  0.17597164543153,  0.00000000000000 ]
      - [ -0.06658073446324,  0.00000000000000 ]
      - [  0.01785740720009,  0.00000000000000 ]
    - # atom 11
      - [  0.17597164543153,  0.00000000000000 ]
      - [  0.06658073446324,  0.00000000000000 ]
      - [  0.01785740720009,  0.00000000000000 ]
    - # atom 12
      - [ -0.12308958623850,  0.00000000000000 ]
      - [ -0.00241872152248,  0.00000000000000 ]
      - [ -0.05349080073317,  0.00000000000000 ]
  - # 20
    frequency:   10.2130312903
    eigenvector:
    - # atom 1
      - [ -0.06601213351549,  0.00000000000000 ]
      - [ -0.04986329438111,  0.00000000000000 ]
      - [ -0.03059447299603,  0.00000000000000 ]
    - # atom 2
      - [ -0.01755130227927,  0.00000000000000 ]
      - [  0.01064039453999,  0.00000000000000 ]
      - [  0.11598875645457,  0.00000000000000 ]
    - # atom 3
      - [  0.06601213351550,  0.00000000000000 ]
      - [ -0.04986329438111,  0.00000000000000 ]
      - [  0.03059447299604,  0.00000000000000 ]
    - # atom 4
      - [  0.01755130227927,  0.00000000000000 ]
      - [  0.01064039453998,  0.00000000000000 ]
      - [ -0.11598875645456,  0.00000000000000 ]
    - # atom 5
      - [ -0.17203269838085,  0.00000000000000 ]
      - [  0.30224429544784,  0.00000000000000 ]
      - [ -0.13529969904005,  0.00000000000000 ]
    - # atom 6
      - [  0.18383571446679,  0.00000000000000 ]
      - [ -0.18847992507186,  0.00000000000000 ]
      - [  0.47799386260215,  0.00000000000000 ]
    - # atom 7
      - [ -0.18383571446682,  0.00000000000000 ]
      - [ -0.18847992507189,  0.00000000000000 ]
      - [ -0.47799386260215,  0.00000000000000 ]
    - # atom 8
      - [  0.17203269838084,  0.00000000000000 ]
      - [  0.30224429544783,  0.00000000000000 ]
      - [  0.13529969904005,  0.00000000000000 ]
    - # atom 9
      - [ -0.16766911316990,  0.00000000000000 ]
      - [  0.03363533752453,  0.00000000000000 ]
      - [  0.05034871304549,  0.00000000000000 ]
    - # atom 10
      - [ -0.00704916866925,  0.00000000000000 ]
      - [ -0.09525354349230,  0.00000000000000 ]
      - [ -0.01979709730857,  0.00000000000000 ]
    - # atom 11
      - [  0.00704916866927,  0.00000000000000 ]
      - [ -0.09525354349230,  0.00000000000000 ]
      - [  0.01979709730857,  0.00000000000000 ]
    - # atom 12
      - [  0.16766911316991,  0.00000000000000 ]
      - [  0.03363533752452,  0.00000000000000 ]
      - [ -0.05034871304551,  0.00000000000000 ]
  - # 21
    frequency:   10.2699627214
    eigenvector:
    - # atom 1
      - [ -0.13049257690746,  0.00000000000000 ]
      - [ -0.07780335321404,  0.00000000000000 ]
      - [ -0.13975819514482,  0.00000000000000 ]
    - # atom 2
      - [  0.02792455962311,  0.00000000000000 ]
      - [ -0.18640782430964,  0.00000000000000 ]
      - [ -0.10393837371362,  0.00000000000000 ]
    - # atom 3
      - [ -0.13049257690745,  0.00000000000000 ]
      - [  0.07780335321404,  0.00000000000000 ]
      - [ -0.13975819514482,  0.00000000000000 ]
    - # atom 4
      - [  0.02792455962310,  0.00000000000000 ]
      - [  0.18640782430964,  0.00000000000000 ]
      - [ -0.10393837371363,  0.00000000000000 ]
    - # atom 5
      - [  0.18662802276984,  0.00000000000000 ]
      - [ -0.23717099770245,  0.00000000000000 ]
      - [  0.06361777203280,  0.00000000000000 ]
    - # atom 6
      - [  0.28238406904846,  0.00000000000000 ]
      - [ -0.36271905934012,  0.00000000000000 ]
      - [  0.06273213236552,  0.00000000000000 ]
    - # atom 7
      - [  0.28238406904845,  0.00000000000000 ]
      - [  0.36271905934011,  0.00000000000000 ]
      - [  0.06273213236548,  0.00000000000000 ]
    - # atom 8
      - [  0.18662802276985,  0.00000000000000 ]
      - [  0.23717099770247,  0.00000000000000 ]
      - [  0.06361777203281,  0.00000000000000 ]
    - # atom 9
      - [ -0.14761040226714,  0.00000000000000 ]
      - [ -0.11361030095954,  0.00000000000000 ]
      - [  0.17469374191967,  0.00000000000000 ]
    - # atom 10
      - [ -0.18597965013967,  0.00000000000000 ]
      - [ -0.02178307370032,  0.00000000000000 ]
      - [  0.02023958369906,  0.00000000000000 ]
    - # atom 11
      - [ -0.18597965013967,  0.00000000000000 ]
      - [  0.02178307370032,  0.00000000000000 ]
      - [  0.02023958369906,  0.00000000000000 ]
    - # atom 12
      - [ -0.14761040226713,  0.00000000000000 ]
      - [  0.11361030095954,  0.00000000000000 ]
      - [  0.17469374191967,  0.00000000000000 ]
  - # 22
    frequency:   10.6446960247
    eigenvector:
    - # atom 1
      - [ -0.18044845150714,  0.00000000000000 ]
      - [ -0.21905350265408,  0.00000000000000 ]
      - [ -0.19784800420818,  0.00000000000000 ]
    - # atom 2
      - [ -0.12928045395829,  0.00000000000000 ]
      - [  0.04355278353366,  0.00000000000000 ]
      - [  0.14660147079815,  0.00000000000000 ]
    - # atom 3
      - [ -0.18044845150714,  0.00000000000000 ]
      - [  0.21905350265408,  0.00000000000000 ]
      - [ -0.19784800420817,  0.00000000000000 ]
    - # atom 4
      - [ -0.12928045395829,  0.00000000000000 ]
      - [ -0.04355278353366,  0.00000000000000 ]
      - [  0.14660147079815,  0.00000000000000 ]
    - # atom 5
      - [ -0.13159292974417,  0.00000000000000 ]
      - [  0.00994903979014,  0.00000000000000 ]
      - [  0.22965218132892,  0.00000000000000 ]
    - # atom 6
      - [  0.06460262302861,  0.00000000000000 ]
      - [ -0.13585641790447,  0.00000000000000 ]
      - [  0.07955232143836,  0.00000000000000 ]
    - # atom 7
      - [  0.06460262302861,  0.00000000000000 ]
      - [  0.13585641790447,  0.00000000000000 ]
      - [  0.07955232143836,  0.00000000000000 ]
    - # atom 8
      - [ -0.13159292974417,  0.00000000000000 ]
      - [ -0.00994903979013,  0.00000000000000 ]
      - [  0.22965218132892,  0.00000000000000 ]
    - # atom 9
      - [  0.29115646717813,  0.00000000000000 ]
      - [ -0.07093439836785,  0.00000000000000 ]
      - [ -0.21464587117942,  0.00000000000000 ]
    - # atom 10
      - [  0.18440619453035,  0.00000000000000 ]
      - [ -0.26547494704289,  0.00000000000000 ]
      - [ -0.02708784332370,  0.00000000000000 ]
    - # atom 11
      - [  0.18440619453035,  0.00000000000000 ]
      - [  0.26547494704289,  0.00000000000000 ]
      - [ -0.02708784332370,  0.00000000000000 ]
    - # atom 12
      - [  0.29115646717813,  0.00000000000000 ]
      - [  0.07093439836785,  0.00000000000000 ]
      - [ -0.21464587117941,  0.00000000000000 ]
  - # 23
    frequency:   10.7664814709
    eigenvector:
    - # atom 1
      - [ -0.34629107352446,  0.00000000000000 ]
      - [  0.02745136695376,  0.00000000000000 ]
      - [ -0.03855458805101,  0.00000000000000 ]
    - # atom 2
      - [  0.05138157915437,  0.00000000000000 ]
      - [ -0.22517478942150,  0.00000000000000 ]
      - [  0.11456331204815,  0.00000000000000 ]
    - # atom 3
      - [  0.34629107352446,  0.00000000000000 ]
      - [  0.02745136695376,  0.00000000000000 ]
      - [  0.03855458805100,  0.00000000000000 ]
    - # atom 4
      - [ -0.05138157915437,  0.00000000000000 ]
      - [ -0.22517478942150,  0.00000000000000 ]
      - [ -0.11456331204815,  0.00000000000000 ]
    - # atom 5
      - [  0.15895995703087,  0.00000000000000 ]
      - [ -0.16313301146773,  0.00000000000000 ]
      - [ -0.08093573006766,  0.00000000000000 ]
    - # atom 6
      - [ -0.21947878419921,  0.00000000000000 ]
      - [  0.13922746612410,  0.00000000000000 ]
      - [  0.12140973234482,  0.00000000000000 ]
    - # atom 7
      - [  0.21947878419921,  0.00000000000000 ]
      - [  0.13922746612410,  0.00000000000000 ]
      - [ -0.12140973234482,  0.00000000000000 ]
    - # atom 8
      - [ -0.15895995703087,  0.00000000000000 ]
      - [ -0.16313301146773,  0.00000000000000 ]
      - [  0.08093573006766,  0.00000000000000 ]
    - # atom 9
      - [ -0.29960105663609,  0.00000000000000 ]
      - [  0.10293498733451,  0.00000000000000 ]
      - [  0.06893079682283,  0.00000000000000 ]
    - # atom 10
      - [ -0.17858104855640,  0.00000000000000 ]
      - [  0.18177633445529,  0.00000000000000 ]
      - [ -0.02460651461604,  0.00000000000000 ]
    - # atom 11
      - [  0.17858104855640,  0.00000000000000 ]
      - [  0.18177633445529,  0.00000000000000 ]
      - [  0.02460651461604,  0.00000000000000 ]
    - # atom 12
      - [  0.29960105663609,  0.00000000000000 ]
      - [  0.10293498733451,  0.00000000000000 ]
      - [ -0.06893079682283,  0.00000000000000 ]
  - # 24
    frequency:   10.7735782194
    eigenvector:
    - # atom 1
      - [ -0.01483249142459,  0.00000000000000 ]
      - [ -0.00260247605455,  0.00000000000000 ]
      - [ -0.13231659508998,  0.00000000000000 ]
    - # atom 2
      - [ -0.14280983386795,  0.00000000000000 ]
      - [ -0.09611212066867,  0.00000000000000 ]
      - [ -0.00153510330213,  0.00000000000000 ]
    - # atom 3
      - [  0.01483249142459,  0.00000000000000 ]
      - [ -0.00260247605456,  0.00000000000000 ]
      - [  0.13231659508998,  0.00000000000000 ]
    - # atom 4
      - [  0.14280983386795,  0.00000000000000 ]
      - [ -0.09611212066867,  0.00000000000000 ]
      - [  0.00153510330213,  0.00000000000000 ]
    - # atom 5
      - [  0.03118714991068,  0.00000000000000 ]
      - [  0.10541333123931,  0.00000000000000 ]
      - [  0.30064277393482,  0.00000000000000 ]
    - # atom 6
      - [ -0.23405571823083,  0.00000000000000 ]
      - [ -0.08356484976091,  0.00000000000000 ]
      - [  0.11016334328694,  0.00000000000000 ]
    - # atom 7
      - [  0.23405571823083,  0.00000000000000 ]
      - [ -0.08356484976090,  0.00000000000000 ]
      - [ -0.11016334328694,  0.00000000000000 ]
    - # atom 8
      - [ -0.03118714991068,  0.00000000000000 ]
      - [  0.10541333123931,  0.00000000000000 ]
      - [ -0.30064277393482,  0.00000000000000 ]
    - # atom 9
      - [  0.15983200042274,  0.00000000000000 ]
      - [  0.26758853629071,  0.00000000000000 ]
      - [ -0.34677406229674,  0.00000000000000 ]
    - # atom 10
      - [ -0.17214143390333,  0.00000000000000 ]
      - [ -0.15888783945290,  0.00000000000000 ]
      - [ -0.06307950589468,  0.00000000000000 ]
    - # atom 11
      - [  0.17214143390333,  0.00000000000000 ]
      - [ -0.15888783945290,  0.00000000000000 ]
      - [  0.06307950589468,  0.00000000000000 ]
    - # atom 12
      - [ -0.15983200042275,  0.00000000000000 ]
      - [  0.26758853629071,  0.00000000000000 ]
      - [  0.34677406229674,  0.00000000000000 ]
  - # 25
    frequency:   11.0211452344
    eigenvector:
    - # atom 1
      - [  0.09085175768183,  0.00000000000000 ]
      - [ -0.17205381614876,  0.00000000000000 ]
      - [ -0.31114797256252,  0.00000000000000 ]
    - # atom 2
      - [ -0.00793599045188,  0.00000000000000 ]
      - [ -0.09173049774565,  0.00000000000000 ]
      - [ -0.15065299237162,  0.00000000000000 ]
    - # atom 3
      - [  0.09085175768183,  0.00000000000000 ]
      - [  0.17205381614876,  0.00000000000000 ]
      - [ -0.31114797256252,  0.00000000000000 ]
    - # atom 4
      - [ -0.00793599045188,  0.00000000000000 ]
      - [  0.09173049774565,  0.00000000000000 ]
      - [ -0.15065299237162,  0.00000000000000 ]
    - # atom 5
      - [  0.10586367225106,  0.00000000000000 ]
      - [  0.31145308981965,  0.00000000000000 ]
      - [  0.29910550767711,  0.00000000000000 ]
    - # atom 6
      - [ -0.17700736615020,  0.00000000000000 ]
      - [  0.08410234468306,  0.00000000000000 ]
      - [  0.14094467859672,  0.00000000000000 ]
    - # atom 7
      - [ -0.17700736615020,  0.00000000000000 ]
      - [ -0.08410234468305,  0.00000000000000 ]
      - [  0.14094467859672,  0.00000000000000 ]
    - # atom 8
      - [  0.10586367225106,  0.00000000000000 ]
      - [ -0.31145308981965,  0.00000000000000 ]
      - [  0.29910550767710,  0.00000000000000 ]
    - # atom 9
      - [ -0.00856388281527,  0.00000000000000 ]
      - [  0.04626640856712,  0.00000000000000 ]
      - [  0.18532430511540,  0.00000000000000 ]
    - # atom 10
      - [ -0.02961440220593,  0.00000000000000 ]
      - [  0.20127645477664,  0.00000000000000 ]
      - [ -0.01624460310384,  0.00000000000000 ]
    - # atom 11
      - [ -0.02961440220593,  0.00000000000000 ]
      - [ -0.20127645477664,  0.00000000000000 ]
      - [ -0.01624460310384,  0.00000000000000 ]
    - # atom 12
      - [ -0.00856388281527,  0.00000000000000 ]
      - [ -0.04626640856712,  0.00000000000000 ]
      - [  0.18532430511540,  0.00000000000000 ]
  - # 26
    frequency:   11.4517173439
    eigenvector:
    - # atom 1
      - [  0.07025616218280,  0.00000000000000 ]
      - [  0.13190051489605,  0.00000000000000 ]
      - [ -0.05006708658596,  0.00000000000000 ]
    - # atom 2
      - [  0.10019280364351,  0.00000000000000 ]
      - [ -0.09301385109417,  0.00000000000000 ]
      - [ -0.10557207609633,  0.00000000000000 ]
    - # atom 3
      - [ -0.07025616218280,  0.00000000000000 ]
      - [  0.13190051489605,  0.00000000000000 ]
      - [  0.05006708658596,  0.00000000000000 ]
    - # atom 4
      - [ -0.10019280364351,  0.00000000000000 ]
      - [ -0.09301385109417,  0.00000000000000 ]
      - [  0.10557207609633,  0.00000000000000 ]
    - # atom 5
      - [  0.37119983283327,  0.00000000000000 ]
      - [  0.10697520795338,  0.00000000000000 ]
      - [ -0.38622468929977,  0.00000000000000 ]
    - # atom 6
      - [ -0.08708280476572,  0.00000000000000 ]
      - [ -0.27601641768685,  0.00000000000000 ]
      - [ -0.04800218051197,  0.00000000000000 ]
    - # atom 7
      - [  0.08708280476572,  0.00000000000000 ]
      - [ -0.27601641768685,  0.00000000000000 ]
      - [  0.04800218051198,  0.00000000000000 ]
    - # atom 8
      - [ -0.37119983283327,  0.00000000000000 ]
      - [  0.10697520795338,  0.00000000000000 ]
      - [  0.38622468929977,  0.00000000000000 ]
    - # atom 9
      - [  0.10419515898086,  0.00000000000000 ]
      - [  0.17493403069567,  0.00000000000000 ]
      - [ -0.01133396728835,  0.00000000000000 ]
    - # atom 10
      - [  0.09209171938667,  0.00000000000000 ]
      - [ -0.05673296217459,  0.00000000000000 ]
      - [  0.08696118390839,  0.00000000000000 ]
    - # atom 11
      - [ -0.09209171938667,  0.00000000000000 ]
      - [ -0.05673296217459,  0.00000000000000 ]
      - [ -0.08696118390839,  0.00000000000000 ]
    - # atom 12
      - [ -0.10419515898086,  0.00000000000000 ]
      - [  0.17493403069567,  0.00000000000000 ]
      - [  0.01133396728835,  0.00000000000000 ]
  - # 27
    frequency:   11.6267028334
    eigenvector:
    - # atom 1
      - [  0.05696597398142,  0.00000000000000 ]
      - [  0.15899572152185,  0.00000000000000 ]
      - [  0.06895292261576,  0.00000000000000 ]
    - # atom 2
      - [  0.07063509470817,  0.00000000000000 ]
      - [ -0.08083682690911,  0.00000000000000 ]
      - [  0.03995656702427,  0.00000000000000 ]
    - # atom 3
      - [  0.05696597398142,  0.00000000000000 ]
      - [ -0.15899572152184,  0.00000000000000 ]
      - [  0.06895292261576,  0.00000000000000 ]
    - # atom 4
      - [  0.07063509470817,  0.00000000000000 ]
      - [  0.08083682690911,  0.00000000000000 ]
      - [  0.03995656702426,  0.00000000000000 ]
    - # atom 5
      - [  0.06399595199112,  0.00000000000000 ]
      - [  0.16703748045621,  0.00000000000000 ]
      - [  0.00959203896837,  0.00000000000000 ]
    - # atom 6
      - [ -0.32343014895721,  0.00000000000000 ]
      - [ -0.49411041263060,  0.00000000000000 ]
      - [ -0.05765712314223,  0.00000000000000 ]
    - # atom 7
      - [ -0.32343014895721,  0.00000000000000 ]
      - [  0.49411041263060,  0.00000000000000 ]
      - [ -0.05765712314224,  0.00000000000000 ]
    - # atom 8
      - [  0.06399595199112,  0.00000000000000 ]
      - [ -0.16703748045621,  0.00000000000000 ]
      - [  0.00959203896837,  0.00000000000000 ]
    - # atom 9
      - [ -0.11908765402872,  0.00000000000000 ]
      - [  0.01325949372055,  0.00000000000000 ]
      - [ -0.10363925020840,  0.00000000000000 ]
    - # atom 10
      - [  0.21003483700630,  0.00000000000000 ]
      - [ -0.01247115493021,  0.00000000000000 ]
      - [  0.00811432540166,  0.00000000000000 ]
    - # atom 11
      - [  0.21003483700629,  0.00000000000000 ]
      - [  0.01247115493021,  0.00000000000000 ]
      - [  0.00811432540166,  0.00000000000000 ]
    - # atom 12
      - [ -0.11908765402872,  0.00000000000000 ]
      - [ -0.01325949372055,  0.00000000000000 ]
      - [ -0.10363925020840,  0.00000000000000 ]
  - # 28
    frequency:   11.7701497703
    eigenvector:
    - # atom 1
      - [  0.11543317686045,  0.00000000000000 ]
      - [  0.28203136215814,  0.00000000000000 ]
      - [ -0.07362477628571,  0.00000000000000 ]
    - # atom 2
      - [ -0.19402991895181,  0.00000000000000 ]
      - [  0.03895687861603,  0.00000000000000 ]
      - [  0.02407151232199,  0.00000000000000 ]
    - # atom 3
      - [ -0.11543317686045,  0.00000000000000 ]
      - [  0.28203136215814,  0.00000000000000 ]
      - [  0.07362477628571,  0.00000000000000 ]
    - # atom 4
      - [  0.19402991895181,  0.00000000000000 ]
      - [  0.03895687861603,  0.00000000000000 ]
      - [ -0.02407151232199,  0.00000000000000 ]
    - # atom 5
      - [ -0.23778085486058,  0.00000000000000 ]
      - [ -0.38339380125350,  0.00000000000000 ]
      - [ -0.15847716071070,  0.00000000000000 ]
    - # atom 6
      - [ -0.10633882413786,  0.00000000000000 ]
      - [ -0.13355569600209,  0.00000000000000 ]
      - [  0.15508413500623,  0.00000000000000 ]
    - # atom 7
      - [  0.10633882413786,  0.00000000000000 ]
      - [ -0.13355569600210,  0.00000000000000 ]
      - [ -0.15508413500623,  0.00000000000000 ]
    - # atom 8
      - [  0.23778085486058,  0.00000000000000 ]
      - [ -0.38339380125350,  0.00000000000000 ]
      - [  0.15847716071070,  0.00000000000000 ]
    - # atom 9
      - [ -0.03867356875234,  0.00000000000000 ]
      - [ -0.00623558655076,  0.00000000000000 ]
      - [ -0.18644927462545,  0.00000000000000 ]
    - # atom 10
      - [  0.18245705621127,  0.00000000000000 ]
      - [  0.09965554477993,  0.00000000000000 ]
      - [ -0.02463380090180,  0.00000000000000 ]
    - # atom 11
      - [ -0.18245705621128,  0.00000000000000 ]
      - [  0.09965554477993,  0.00000000000000 ]
      - [  0.02463380090180,  0.00000000000000 ]
    - # atom 12
      - [  0.03867356875234,  0.00000000000000 ]
      - [ -0.00623558655076,  0.00000000000000 ]
      - [  0.18644927462545,  0.00000000000000 ]
  - # 29
    frequency:   12.0550591307
    eigenvector:
    - # atom 1
      - [ -0.21038645940113,  0.00000000000000 ]
      - [ -0.07789197753406,  0.00000000000000 ]
      - [  0.05825932934843,  0.00000000000000 ]
    - # atom 2
      - [ -0.16972955287380,  0.00000000000000 ]
      - [  0.11996864350901,  0.00000000000000 ]
      - [  0.08667098127188,  0.00000000000000 ]
    - # atom 3
      - [ -0.21038645940114,  0.00000000000000 ]
      - [  0.07789197753406,  0.00000000000000 ]
      - [  0.05825932934843,  0.00000000000000 ]
    - # atom 4
      - [ -0.16972955287380,  0.00000000000000 ]
      - [ -0.11996864350901,  0.00000000000000 ]
      - [  0.08667098127188,  0.00000000000000 ]
    - # atom 5
      - [  0.42338298230273,  0.00000000000000 ]
      - [  0.29045555982934,  0.00000000000000 ]
      - [ -0.11376959204131,  0.00000000000000 ]
    - # atom 6
      - [  0.17409004789094,  0.00000000000000 ]
      - [  0.08936307309028,  0.00000000000000 ]
      - [  0.01287332665571,  0.00000000000000 ]
    - # atom 7
      - [  0.17409004789094,  0.00000000000000 ]
      - [ -0.08936307309027,  0.00000000000000 ]
      - [  0.01287332665571,  0.00000000000000 ]
    - # atom 8
      - [  0.42338298230273,  0.00000000000000 ]
      - [ -0.29045555982935,  0.00000000000000 ]
      - [ -0.11376959204130,  0.00000000000000 ]
    - # atom 9
      - [ -0.22063824394493,  0.00000000000000 ]
      - [  0.00474533966960,  0.00000000000000 ]
      - [ -0.11538417198837,  0.00000000000000 ]
    - # atom 10
      - [  0.12449208804366,  0.00000000000000 ]
      - [ -0.04890929879722,  0.00000000000000 ]
      - [  0.02522270412929,  0.00000000000000 ]
    - # atom 11
      - [  0.12449208804365,  0.00000000000000 ]
      - [  0.04890929879722,  0.00000000000000 ]
      - [  0.02522270412929,  0.00000000000000 ]
    - # atom 12
      - [ -0.22063824394493,  0.00000000000000 ]
      - [ -0.00474533966960,  0.00000000000000 ]
      - [ -0.11538417198836,  0.00000000000000 ]
  - # 30
    frequency:   12.1290444473
    eigenvector:
    - # atom 1
      - [ -0.13275784995985,  0.00000000000000 ]
      - [  0.23969963626110,  0.00000000000000 ]
      - [  0.07643583837443,  0.00000000000000 ]
    - # atom 2
      - [ -0.08018170404114,  0.00000000000000 ]
      - [  0.05321951989450,  0.00000000000000 ]
      - [  0.03574182284139,  0.00000000000000 ]
    - # atom 3
      - [  0.13275784995984,  0.00000000000000 ]
      - [  0.23969963626110,  0.00000000000000 ]
      - [ -0.07643583837443,  0.00000000000000 ]
    - # atom 4
      - [  0.08018170404113,  0.00000000000000 ]
      - [  0.05321951989450,  0.00000000000000 ]
      - [ -0.03574182284139,  0.00000000000000 ]
    - # atom 5
      - [ -0.13293131551090,  0.00000000000000 ]
      - [  0.03876220348153,  0.00000000000000 ]
      - [  0.11860675024217,  0.00000000000000 ]
    - # atom 6
      - [ -0.11823465026002,  0.00000000000000 ]
      - [ -0.39274013633820,  0.00000000000000 ]
      - [ -0.14299784217936,  0.00000000000000 ]
    - # atom 7
      - [  0.11823465026002,  0.00000000000000 ]
      - [ -0.39274013633820,  0.00000000000000 ]
      - [  0.14299784217936,  0.00000000000000 ]
    - # atom 8
      - [  0.13293131551091,  0.00000000000000 ]
      - [  0.03876220348152,  0.00000000000000 ]
      - [ -0.11860675024217,  0.00000000000000 ]
    - # atom 9
      - [  0.08185399769260,  0.00000000000000 ]
      - [ -0.07906238136345,  0.00000000000000 ]
      - [  0.31405111642825,  0.00000000000000 ]
    - # atom 10
      - [ -0.27005798993862,  0.00000000000000 ]
      - [  0.04597296298296,  0.00000000000000 ]
      - [  0.00089049720714,  0.00000000000000 ]
    - # atom 11
      - [  0.27005798993862,  0.00000000000000 ]
      - [  0.04597296298296,  0.00000000000000 ]
      - [ -0.00089049720714,  0.00000000000000 ]
    - # atom 12
      - [ -0.08185399769260,  0.00000000000000 ]
      - [ -0.07906238136345,  0.00000000000000 ]
      - [ -0.31405111642825,  0.00000000000000 ]
  - # 31
    frequency:   12.5921041022
    eigenvector:
    - # atom 1
      - [  0.22161373179276,  0.00000000000000 ]
      - [ -0.09738507633375,  0.00000000000000 ]
      - [ -0.05862316426122,  0.00000000000000 ]
    - # atom 2
      - [  0.11731024082502,  0.00000000000000 ]
      - [  0.23308150282627,  0.00000000000000 ]
      - [ -0.10126763578648,  0.00000000000000 ]
    - # atom 3
      - [  0.22161373179276,  0.00000000000000 ]
      - [  0.09738507633375,  0.00000000000000 ]
      - [ -0.05862316426122,  0.00000000000000 ]
    - # atom 4
      - [  0.11731024082502,  0.00000000000000 ]
      - [ -0.23308150282627,  0.00000000000000 ]
      - [ -0.10126763578648,  0.00000000000000 ]
    - # atom 5
      - [ -0.13490409802640,  0.00000000000000 ]
      - [  0.06752670630535,  0.00000000000000 ]
      - [  0.04980494986116,  0.00000000000000 ]
    - # atom 6
      - [  0.04327398378030,  0.00000000000000 ]
      - [ -0.01042780224658,  0.00000000000000 ]
      - [  0.02919338844468,  0.00000000000000 ]
    - # atom 7
      - [  0.04327398378030,  0.00000000000000 ]
      - [  0.01042780224658,  0.00000000000000 ]
      - [  0.02919338844468,  0.00000000000000 ]
    - # atom 8
      - [ -0.13490409802640,  0.00000000000000 ]
      - [ -0.06752670630535,  0.00000000000000 ]
      - [  0.04980494986116,  0.00000000000000 ]
    - # atom 9
      - [ -0.31661342277349,  0.00000000000000 ]
      - [  0.14154202515014,  0.00000000000000 ]
      - [  0.08220905941119,  0.00000000000000 ]
    - # atom 10
      - [ -0.03876906585914,  0.00000000000000 ]
      - [ -0.44782499482747,  0.00000000000000 ]
      - [  0.04962938733382,  0.00000000000000 ]
    - # atom 11
      - [ -0.03876906585915,  0.00000000000000 ]
      - [  0.44782499482747,  0.00000000000000 ]
      - [  0.04962938733382,  0.00000000000000 ]
    - # atom 12
      - [ -0.31661342277349,  0.00000000000000 ]
      - [ -0.14154202515014,  0.00000000000000 ]
      - [  0.08220905941119,  0.00000000000000 ]
  - # 32
    frequency:   12.9715519038
    eigenvector:
    - # atom 1
      - [ -0.16363195946130,  0.00000000000000 ]
      - [  0.12734490276065,  0.00000000000000 ]
      - [  0.01814508257104,  0.00000000000000 ]
    - # atom 2
      - [  0.08469252012088,  0.00000000000000 ]
      - [  0.30845778427078,  0.00000000000000 ]
      - [ -0.06390223926314,  0.00000000000000 ]
    - # atom 3
      - [  0.16363195946130,  0.00000000000000 ]
      - [  0.12734490276065,  0.00000000000000 ]
      - [ -0.01814508257104,  0.00000000000000 ]
    - # atom 4
      - [ -0.08469252012088,  0.00000000000000 ]
      - [  0.30845778427078,  0.00000000000000 ]
      - [  0.06390223926314,  0.00000000000000 ]
    - # atom 5
      - [  0.02759399099196,  0.00000000000000 ]
      - [ -0.12852374496844,  0.00000000000000 ]
      - [ -0.01200147124210,  0.00000000000000 ]
    - # atom 6
      - [ -0.02051882386673,  0.00000000000000 ]
      - [  0.03529442352051,  0.00000000000000 ]
      - [ -0.06468879291787,  0.00000000000000 ]
    - # atom 7
      - [  0.02051882386673,  0.00000000000000 ]
      - [  0.03529442352051,  0.00000000000000 ]
      - [  0.06468879291787,  0.00000000000000 ]
    - # atom 8
      - [ -0.02759399099196,  0.00000000000000 ]
      - [ -0.12852374496844,  0.00000000000000 ]
      - [  0.01200147124210,  0.00000000000000 ]
    - # atom 9
      - [ -0.24326369500197,  0.00000000000000 ]
      - [  0.02056800995538,  0.00000000000000 ]
      - [ -0.04850414810462,  0.00000000000000 ]
    - # atom 10
      - [ -0.04087095306305,  0.00000000000000 ]
      - [ -0.50201092962248,  0.00000000000000 ]
      - [  0.10659542994370,  0.00000000000000 ]
    - # atom 11
      - [  0.04087095306305,  0.00000000000000 ]
      - [ -0.50201092962248,  0.00000000000000 ]
      - [ -0.10659542994370,  0.00000000000000 ]
    - # atom 12
      - [  0.24326369500197,  0.00000000000000 ]
      - [  0.02056800995538,  0.00000000000000 ]
      - [  0.04850414810463,  0.00000000000000 ]
  - # 33
    frequency:   13.2349892152
    eigenvector:
    - # atom 1
      - [  0.16830516675178,  0.00000000000000 ]
      - [ -0.05671540631923,  0.00000000000000 ]
      - [ -0.04059050176694,  0.00000000000000 ]
    - # atom 2
      - [  0.10658345917959,  0.00000000000000 ]
      - [  0.18851611695599,  0.00000000000000 ]
      - [  0.15088249624861,  0.00000000000000 ]
    - # atom 3
      - [  0.16830516675178,  0.00000000000000 ]
      - [  0.05671540631923,  0.00000000000000 ]
      - [ -0.04059050176694,  0.00000000000000 ]
    - # atom 4
      - [  0.10658345917959,  0.00000000000000 ]
      - [ -0.18851611695599,  0.00000000000000 ]
      - [  0.15088249624861,  0.00000000000000 ]
    - # atom 5
      - [  0.02877465272971,  0.00000000000000 ]
      - [  0.01826646386143,  0.00000000000000 ]
      - [  0.06869015271386,  0.00000000000000 ]
    - # atom 6
      - [ -0.06725251613253,  0.00000000000000 ]
      - [  0.01378112136203,  0.00000000000000 ]
      - [ -0.00374750648875,  0.00000000000000 ]
    - # atom 7
      - [ -0.06725251613253,  0.00000000000000 ]
      - [ -0.01378112136204,  0.00000000000000 ]
      - [ -0.00374750648875,  0.00000000000000 ]
    - # atom 8
      - [  0.02877465272971,  0.00000000000000 ]
      - [ -0.01826646386143,  0.00000000000000 ]
      - [  0.06869015271386,  0.00000000000000 ]
    - # atom 9
      - [ -0.11619552652024,  0.00000000000000 ]
      - [ -0.53052857084111,  0.00000000000000 ]
      - [ -0.20399026357683,  0.00000000000000 ]
    - # atom 10
      - [ -0.20791561555798,  0.00000000000000 ]
      - [  0.08180106881440,  0.00000000000000 ]
      - [ -0.00664085033206,  0.00000000000000 ]
    - # atom 11
      - [ -0.20791561555798,  0.00000000000000 ]
      - [ -0.08180106881441,  0.00000000000000 ]
      - [ -0.00664085033206,  0.00000000000000 ]
    - # atom 12
      - [ -0.11619552652023,  0.00000000000000 ]
      - [  0.53052857084111,  0.00000000000000 ]
      - [ -0.20399026357683,  0.00000000000000 ]
  - # 34
    frequency:   13.4207785046
    eigenvector:
    - # atom 1
      - [ -0.09765281169803,  0.00000000000000 ]
      - [  0.01690708268200,  0.00000000000000 ]
      - [ -0.06224190329002,  0.00000000000000 ]
    - # atom 2
      - [  0.08172106436960,  0.00000000000000 ]
      - [  0.10393438944777,  0.00000000000000 ]
      - [ -0.12584979276368,  0.00000000000000 ]
    - # atom 3
      - [  0.09765281169804,  0.00000000000000 ]
      - [  0.01690708268200,  0.00000000000000 ]
      - [  0.06224190329002,  0.00000000000000 ]
    - # atom 4
      - [ -0.08172106436960,  0.00000000000000 ]
      - [  0.10393438944776,  0.00000000000000 ]
      - [  0.12584979276368,  0.00000000000000 ]
    - # atom 5
      - [ -0.00254321781061,  0.00000000000000 ]
      - [ -0.10753244286396,  0.00000000000000 ]
      - [ -0.24920718672820,  0.00000000000000 ]
    - # atom 6
      - [  0.12839088896995,  0.00000000000000 ]
      - [  0.11889058351553,  0.00000000000000 ]
      - [  0.14159084446084,  0.00000000000000 ]
    - # atom 7
      - [ -0.12839088896996,  0.00000000000000 ]
      - [  0.11889058351553,  0.00000000000000 ]
      - [ -0.14159084446084,  0.00000000000000 ]
    - # atom 8
      - [  0.00254321781061,  0.00000000000000 ]
      - [ -0.10753244286396,  0.00000000000000 ]
      - [  0.24920718672820,  0.00000000000000 ]
    - # atom 9
      - [  0.31759239149897,  0.00000000000000 ]
      - [ -0.18447529723027,  0.00000000000000 ]
      - [ -0.13705169495977,  0.00000000000000 ]
    - # atom 10
      - [ -0.40985980868295,  0.00000000000000 ]
      - [  0.01339525589105,  0.00000000000000 ]
      - [ -0.08246432331173,  0.00000000000000 ]
    - # atom 11
      - [  0.40985980868294,  0.00000000000000 ]
      - [  0.01339525589105,  0.00000000000000 ]
      - [  0.08246432331173,  0.00000000000000 ]
    - # atom 12
      - [ -0.31759239149897,  0.00000000000000 ]
      - [ -0.18447529723027,  0.00000000000000 ]
      - [  0.13705169495976,  0.00000000000000 ]
  - # 35
    frequency:   13.7388524109
    eigenvector:
    - # atom 1
      - [  0.09408633898861,  0.00000000000000 ]
      - [ -0.03075107775030,  0.00000000000000 ]
      - [  0.06428789808316,  0.00000000000000 ]
    - # atom 2
      - [ -0.08366725333995,  0.00000000000000 ]
      - [  0.04420922819613,  0.00000000000000 ]
      - [ -0.00728787764646,  0.00000000000000 ]
    - # atom 3
      - [  0.09408633898860,  0.00000000000000 ]
      - [  0.03075107775030,  0.00000000000000 ]
      - [  0.06428789808316,  0.00000000000000 ]
    - # atom 4
      - [ -0.08366725333995,  0.00000000000000 ]
      - [ -0.04420922819613,  0.00000000000000 ]
      - [ -0.00728787764647,  0.00000000000000 ]
    - # atom 5
      - [  0.25698713688091,  0.00000000000000 ]
      - [  0.06961941538063,  0.00000000000000 ]
      - [ -0.12966377826246,  0.00000000000000 ]
    - # atom 6
      - [ -0.17395376529204,  0.00000000000000 ]
      - [ -0.09340569826085,  0.00000000000000 ]
      - [  0.05146394279997,  0.00000000000000 ]
    - # atom 7
      - [ -0.17395376529204,  0.00000000000000 ]
      - [  0.09340569826085,  0.00000000000000 ]
      - [  0.05146394279998,  0.00000000000000 ]
    - # atom 8
      - [  0.25698713688091,  0.00000000000000 ]
      - [ -0.06961941538063,  0.00000000000000 ]
      - [ -0.12966377826246,  0.00000000000000 ]
    - # atom 9
      - [  0.32916138353475,  0.00000000000000 ]
      - [  0.11752872995721,  0.00000000000000 ]
      - [ -0.02816778297471,  0.00000000000000 ]
    - # atom 10
      - [ -0.42613354307664,  0.00000000000000 ]
      - [ -0.20540955877966,  0.00000000000000 ]
      - [  0.03146223923466,  0.00000000000000 ]
    - # atom 11
      - [ -0.42613354307665,  0.00000000000000 ]
      - [  0.20540955877967,  0.00000000000000 ]
      - [  0.03146223923465,  0.00000000000000 ]
    - # atom 12
      - [  0.32916138353475,  0.00000000000000 ]
      - [ -0.11752872995721,  0.00000000000000 ]
      - [ -0.02816778297471,  0.00000000000000 ]
  - # 36
    frequency:   14.5839891759
    eigenvector:
    - # atom 1
      - [ -0.03862130714711,  0.00000000000000 ]
      - [  0.00538902102122,  0.00000000000000 ]
      - [ -0.00618431556164,  0.00000000000000 ]
    - # atom 2
      - [  0.05039770863299,  0.00000000000000 ]
      - [  0.15622464799934,  0.00000000000000 ]
      - [ -0.04176518934904,  0.00000000000000 ]
    - # atom 3
      - [  0.03862130714711,  0.00000000000000 ]
      - [  0.00538902102122,  0.00000000000000 ]
      - [  0.00618431556164,  0.00000000000000 ]
    - # atom 4
      - [ -0.05039770863299,  0.00000000000000 ]
      - [  0.15622464799934,  0.00000000000000 ]
      - [  0.04176518934904,  0.00000000000000 ]
    - # atom 5
      - [  0.16738782433544,  0.00000000000000 ]
      - [  0.18118682163336,  0.00000000000000 ]
      - [  0.07369963130626,  0.00000000000000 ]
    - # atom 6
      - [ -0.13389251517058,  0.00000000000000 ]
      - [ -0.16047689588290,  0.00000000000000 ]
      - [ -0.01702538991991,  0.00000000000000 ]
    - # atom 7
      - [  0.13389251517058,  0.00000000000000 ]
      - [ -0.16047689588290,  0.00000000000000 ]
      - [  0.01702538991991,  0.00000000000000 ]
    - # atom 8
      - [ -0.16738782433544,  0.00000000000000 ]
      - [  0.18118682163336,  0.00000000000000 ]
      - [ -0.07369963130626,  0.00000000000000 ]
    - # atom 9
      - [ -0.21145647018253,  0.00000000000000 ]
      - [ -0.42042350649907,  0.00000000000000 ]
      - [ -0.31769190691566,  0.00000000000000 ]
    - # atom 10
      - [  0.03045253710157,  0.00000000000000 ]
      - [  0.18634897499344,  0.00000000000000 ]
      - [ -0.03808688009993,  0.00000000000000 ]
    - # atom 11
      - [ -0.03045253710157,  0.00000000000000 ]
      - [  0.18634897499344,  0.00000000000000 ]
      - [  0.03808688009993,  0.00000000000000 ]
    - # atom 12
      - [  0.21145647018253,  0.00000000000000 ]
      - [ -0.42042350649907,  0.00000000000000 ]
      - [  0.31769190691566,  0.00000000000000 ]
