# Supplementary material for: A combined experimental and theoretical study of the prototypical polymorphic transformation from marcasite to pyrite FeS2
Source: Dalton Trans. 2025 Feb 19;54(11):4728–34. doi: 10.1039/d4dt03447c (PMC11837771; doi:10.1039/d4dt03447c)
Supplement: DT-054-D4DT03447C-s002 [file DT-054-D4DT03447C-s002.zip › ts2.yaml]

nqpoint: 1      
natom:   12     
reciprocal_lattice:
- [   0.18636831,   0.00000000,  -0.01677971 ] # a*
- [   0.00000000,   0.18756822,   0.00000000 ] # b*
- [   0.00019656,   0.00000000,   0.18524998 ] # c*
phonon:
- q-position: [    0.0000000,    0.0000000,    0.0000000 ]
  band:
  - # 1
    frequency:   -6.3203277641
    eigenvector:
    - # atom 1
      - [ -0.01036238978261,  0.00000000000000 ]
      - [ -0.00807298456226,  0.00000000000000 ]
      - [ -0.02923597873820,  0.00000000000000 ]
    - # atom 2
      - [  0.02265499628643,  0.00000000000000 ]
      - [  0.08101681823789,  0.00000000000000 ]
      - [ -0.30947119979773,  0.00000000000000 ]
    - # atom 3
      - [ -0.01036238978261,  0.00000000000000 ]
      - [  0.00807298456226,  0.00000000000000 ]
      - [ -0.02923597873820,  0.00000000000000 ]
    - # atom 4
      - [  0.02265499628643,  0.00000000000000 ]
      - [ -0.08101681823789,  0.00000000000000 ]
      - [ -0.30947119979773,  0.00000000000000 ]
    - # atom 5
      - [  0.00602324485580,  0.00000000000000 ]
      - [  0.02910315782731,  0.00000000000000 ]
      - [ -0.01749756861391,  0.00000000000000 ]
    - # atom 6
      - [  0.00515071925957,  0.00000000000000 ]
      - [ -0.00295828109437,  0.00000000000000 ]
      - [ -0.02619424999420,  0.00000000000000 ]
    - # atom 7
      - [  0.00515071925957,  0.00000000000000 ]
      - [  0.00295828109437,  0.00000000000000 ]
      - [ -0.02619424999420,  0.00000000000000 ]
    - # atom 8
      - [  0.00602324485580,  0.00000000000000 ]
      - [ -0.02910315782731,  0.00000000000000 ]
      - [ -0.01749756861391,  0.00000000000000 ]
    - # atom 9
      - [  0.03238324841298,  0.00000000000000 ]
      - [ -0.10435095545731,  0.00000000000000 ]
      - [  0.59847749002786,  0.00000000000000 ]
    - # atom 10
      - [ -0.05981446777252,  0.00000000000000 ]
      - [  0.09383906864694,  0.00000000000000 ]
      - [ -0.10823957587124,  0.00000000000000 ]
    - # atom 11
      - [ -0.05981446777252,  0.00000000000000 ]
      - [ -0.09383906864694,  0.00000000000000 ]
      - [ -0.10823957587124,  0.00000000000000 ]
    - # atom 12
      - [  0.03238324841298,  0.00000000000000 ]
      - [  0.10435095545731,  0.00000000000000 ]
      - [  0.59847749002786,  0.00000000000000 ]
  - # 2
    frequency:   -0.0060685110
    eigenvector:
    - # atom 1
      - [ -0.22136313423570,  0.00000000000000 ]
      - [  0.00012542875386,  0.00000000000000 ]
      - [ -0.25905895458434,  0.00000000000000 ]
    - # atom 2
      - [ -0.22181146100155,  0.00000000000000 ]
      - [ -0.00038776982817,  0.00000000000000 ]
      - [ -0.25952740786218,  0.00000000000000 ]
    - # atom 3
      - [ -0.22136313423586,  0.00000000000000 ]
      - [ -0.00012542922519,  0.00000000000000 ]
      - [ -0.25905895458426,  0.00000000000000 ]
    - # atom 4
      - [ -0.22181146100162,  0.00000000000000 ]
      - [  0.00038776935746,  0.00000000000000 ]
      - [ -0.25952740786191,  0.00000000000000 ]
    - # atom 5
      - [ -0.16790503726937,  0.00000000000000 ]
      - [  0.00002966677664,  0.00000000000000 ]
      - [ -0.19643850942508,  0.00000000000000 ]
    - # atom 6
      - [ -0.16792223072210,  0.00000000000000 ]
      - [  0.00011670474242,  0.00000000000000 ]
      - [ -0.19647724817570,  0.00000000000000 ]
    - # atom 7
      - [ -0.16792223072206,  0.00000000000000 ]
      - [ -0.00011670509947,  0.00000000000000 ]
      - [ -0.19647724817573,  0.00000000000000 ]
    - # atom 8
      - [ -0.16790503726935,  0.00000000000000 ]
      - [ -0.00002966713372,  0.00000000000000 ]
      - [ -0.19643850942509,  0.00000000000000 ]
    - # atom 9
      - [ -0.16796967380861,  0.00000000000000 ]
      - [ -0.00014756338818,  0.00000000000000 ]
      - [ -0.19670366169802,  0.00000000000000 ]
    - # atom 10
      - [ -0.16788265471483,  0.00000000000000 ]
      - [ -0.00012419894050,  0.00000000000000 ]
      - [ -0.19662070502325,  0.00000000000000 ]
    - # atom 11
      - [ -0.16788265471488,  0.00000000000000 ]
      - [  0.00012419858352,  0.00000000000000 ]
      - [ -0.19662070502327,  0.00000000000000 ]
    - # atom 12
      - [ -0.16796967380859,  0.00000000000000 ]
      - [  0.00014756303123,  0.00000000000000 ]
      - [ -0.19670366169793,  0.00000000000000 ]
  - # 3
    frequency:   -0.0044291798
    eigenvector:
    - # atom 1
      - [  0.25923276902346,  0.00000000000000 ]
      - [ -0.00014908127700,  0.00000000000000 ]
      - [ -0.22138674330628,  0.00000000000000 ]
    - # atom 2
      - [  0.25943564917137,  0.00000000000000 ]
      - [ -0.00003823998038,  0.00000000000000 ]
      - [ -0.22170747234371,  0.00000000000000 ]
    - # atom 3
      - [  0.25923276902287,  0.00000000000000 ]
      - [  0.00014907954563,  0.00000000000000 ]
      - [ -0.22138674330597,  0.00000000000000 ]
    - # atom 4
      - [  0.25943564917112,  0.00000000000000 ]
      - [  0.00003823825129,  0.00000000000000 ]
      - [ -0.22170747234271,  0.00000000000000 ]
    - # atom 5
      - [  0.19644038924810,  0.00000000000000 ]
      - [  0.00001014631446,  0.00000000000000 ]
      - [ -0.16792859866255,  0.00000000000000 ]
    - # atom 6
      - [  0.19659966041678,  0.00000000000000 ]
      - [ -0.00004192080286,  0.00000000000000 ]
      - [ -0.16783139390223,  0.00000000000000 ]
    - # atom 7
      - [  0.19659966041694,  0.00000000000000 ]
      - [  0.00004191949126,  0.00000000000000 ]
      - [ -0.16783139390232,  0.00000000000000 ]
    - # atom 8
      - [  0.19644038924814,  0.00000000000000 ]
      - [ -0.00001014762617,  0.00000000000000 ]
      - [ -0.16792859866258,  0.00000000000000 ]
    - # atom 9
      - [  0.19653675570643,  0.00000000000000 ]
      - [  0.00004199580105,  0.00000000000000 ]
      - [ -0.16807409283617,  0.00000000000000 ]
    - # atom 10
      - [  0.19655565794748,  0.00000000000000 ]
      - [  0.00001681743086,  0.00000000000000 ]
      - [ -0.16795185820892,  0.00000000000000 ]
    - # atom 11
      - [  0.19655565794727,  0.00000000000000 ]
      - [ -0.00001681874217,  0.00000000000000 ]
      - [ -0.16795185820900,  0.00000000000000 ]
    - # atom 12
      - [  0.19653675570649,  0.00000000000000 ]
      - [ -0.00004199711224,  0.00000000000000 ]
      - [ -0.16807409283581,  0.00000000000000 ]
  - # 4
    frequency:   -0.0041168268
    eigenvector:
    - # atom 1
      - [  0.00011686586103,  0.00000000000000 ]
      - [ -0.34129914927129,  0.00000000000000 ]
      - [ -0.00006114081342,  0.00000000000000 ]
    - # atom 2
      - [  0.00004819050562,  0.00000000000000 ]
      - [ -0.34085010105803,  0.00000000000000 ]
      - [ -0.00019639564865,  0.00000000000000 ]
    - # atom 3
      - [ -0.00011686687039,  0.00000000000000 ]
      - [ -0.34129914927188,  0.00000000000000 ]
      - [  0.00006114229424,  0.00000000000000 ]
    - # atom 4
      - [ -0.00004819151538,  0.00000000000000 ]
      - [ -0.34085010105876,  0.00000000000000 ]
      - [  0.00019639713175,  0.00000000000000 ]
    - # atom 5
      - [ -0.00000944181520,  0.00000000000000 ]
      - [ -0.25857302865680,  0.00000000000000 ]
      - [  0.00000584252503,  0.00000000000000 ]
    - # atom 6
      - [ -0.00003156563262,  0.00000000000000 ]
      - [ -0.25855109110072,  0.00000000000000 ]
      - [  0.00001880207024,  0.00000000000000 ]
    - # atom 7
      - [  0.00003156486720,  0.00000000000000 ]
      - [ -0.25855109110077,  0.00000000000000 ]
      - [ -0.00001880094752,  0.00000000000000 ]
    - # atom 8
      - [  0.00000944105055,  0.00000000000000 ]
      - [ -0.25857302865671,  0.00000000000000 ]
      - [ -0.00000584140187,  0.00000000000000 ]
    - # atom 9
      - [ -0.00001265150072,  0.00000000000000 ]
      - [ -0.25847203016443,  0.00000000000000 ]
      - [ -0.00006966591240,  0.00000000000000 ]
    - # atom 10
      - [  0.00004125699613,  0.00000000000000 ]
      - [ -0.25849480519088,  0.00000000000000 ]
      - [  0.00001703372932,  0.00000000000000 ]
    - # atom 11
      - [ -0.00004125776139,  0.00000000000000 ]
      - [ -0.25849480519096,  0.00000000000000 ]
      - [ -0.00001703260579,  0.00000000000000 ]
    - # atom 12
      - [  0.00001265073568,  0.00000000000000 ]
      - [ -0.25847203016442,  0.00000000000000 ]
      - [  0.00006966703667,  0.00000000000000 ]
  - # 5
    frequency:    3.8093884285
    eigenvector:
    - # atom 1
      - [ -0.12227783660572,  0.00000000000000 ]
      - [  0.00910143320147,  0.00000000000000 ]
      - [ -0.04934381183574,  0.00000000000000 ]
    - # atom 2
      - [  0.14334853223483,  0.00000000000000 ]
      - [  0.04568888933331,  0.00000000000000 ]
      - [ -0.49387311375500,  0.00000000000000 ]
    - # atom 3
      - [  0.12227783660572,  0.00000000000000 ]
      - [  0.00910143320147,  0.00000000000000 ]
      - [  0.04934381183574,  0.00000000000000 ]
    - # atom 4
      - [ -0.14334853223483,  0.00000000000000 ]
      - [  0.04568888933331,  0.00000000000000 ]
      - [  0.49387311375500,  0.00000000000000 ]
    - # atom 5
      - [ -0.10067834736071,  0.00000000000000 ]
      - [  0.00135594377290,  0.00000000000000 ]
      - [  0.02778693890633,  0.00000000000000 ]
    - # atom 6
      - [ -0.07443163533527,  0.00000000000000 ]
      - [  0.01145080330229,  0.00000000000000 ]
      - [  0.04959769589458,  0.00000000000000 ]
    - # atom 7
      - [  0.07443163533527,  0.00000000000000 ]
      - [  0.01145080330229,  0.00000000000000 ]
      - [ -0.04959769589458,  0.00000000000000 ]
    - # atom 8
      - [  0.10067834736071,  0.00000000000000 ]
      - [  0.00135594377290,  0.00000000000000 ]
      - [ -0.02778693890634,  0.00000000000000 ]
    - # atom 9
      - [  0.13350611714870,  0.00000000000000 ]
      - [  0.00836880887651,  0.00000000000000 ]
      - [ -0.33305276722103,  0.00000000000000 ]
    - # atom 10
      - [  0.22201460456204,  0.00000000000000 ]
      - [ -0.09293914902297,  0.00000000000000 ]
      - [  0.10097581433451,  0.00000000000000 ]
    - # atom 11
      - [ -0.22201460456204,  0.00000000000000 ]
      - [ -0.09293914902297,  0.00000000000000 ]
      - [ -0.10097581433451,  0.00000000000000 ]
    - # atom 12
      - [ -0.13350611714870,  0.00000000000000 ]
      - [  0.00836880887652,  0.00000000000000 ]
      - [  0.33305276722103,  0.00000000000000 ]
  - # 6
    frequency:    4.0996014269
    eigenvector:
    - # atom 1
      - [ -0.01408473003534,  0.00000000000000 ]
      - [  0.23743569688325,  0.00000000000000 ]
      - [ -0.15312686675987,  0.00000000000000 ]
    - # atom 2
      - [ -0.03258243629578,  0.00000000000000 ]
      - [ -0.33589959617315,  0.00000000000000 ]
      - [  0.18095035647453,  0.00000000000000 ]
    - # atom 3
      - [ -0.01408473003534,  0.00000000000000 ]
      - [ -0.23743569688325,  0.00000000000000 ]
      - [ -0.15312686675986,  0.00000000000000 ]
    - # atom 4
      - [ -0.03258243629578,  0.00000000000000 ]
      - [  0.33589959617315,  0.00000000000000 ]
      - [  0.18095035647453,  0.00000000000000 ]
    - # atom 5
      - [ -0.02684241968924,  0.00000000000000 ]
      - [  0.17181269573743,  0.00000000000000 ]
      - [ -0.11310677138321,  0.00000000000000 ]
    - # atom 6
      - [ -0.00812514794225,  0.00000000000000 ]
      - [  0.14217485928745,  0.00000000000000 ]
      - [ -0.02033513695068,  0.00000000000000 ]
    - # atom 7
      - [ -0.00812514794225,  0.00000000000000 ]
      - [ -0.14217485928745,  0.00000000000000 ]
      - [ -0.02033513695068,  0.00000000000000 ]
    - # atom 8
      - [ -0.02684241968924,  0.00000000000000 ]
      - [ -0.17181269573743,  0.00000000000000 ]
      - [ -0.11310677138321,  0.00000000000000 ]
    - # atom 9
      - [  0.07200059900805,  0.00000000000000 ]
      - [ -0.34014909418272,  0.00000000000000 ]
      - [  0.10549322151558,  0.00000000000000 ]
    - # atom 10
      - [  0.02528910739429,  0.00000000000000 ]
      - [ -0.27729222907055,  0.00000000000000 ]
      - [ -0.00857728835573,  0.00000000000000 ]
    - # atom 11
      - [  0.02528910739430,  0.00000000000000 ]
      - [  0.27729222907055,  0.00000000000000 ]
      - [ -0.00857728835573,  0.00000000000000 ]
    - # atom 12
      - [  0.07200059900805,  0.00000000000000 ]
      - [  0.34014909418272,  0.00000000000000 ]
      - [  0.10549322151557,  0.00000000000000 ]
  - # 7
    frequency:    5.4437228229
    eigenvector:
    - # atom 1
      - [  0.22359232690375,  0.00000000000000 ]
      - [  0.00375969752768,  0.00000000000000 ]
      - [ -0.08680223927827,  0.00000000000000 ]
    - # atom 2
      - [ -0.34046702300970,  0.00000000000000 ]
      - [ -0.04246032059635,  0.00000000000000 ]
      - [ -0.13749585649216,  0.00000000000000 ]
    - # atom 3
      - [ -0.22359232690375,  0.00000000000000 ]
      - [  0.00375969752768,  0.00000000000000 ]
      - [  0.08680223927827,  0.00000000000000 ]
    - # atom 4
      - [  0.34046702300970,  0.00000000000000 ]
      - [ -0.04246032059635,  0.00000000000000 ]
      - [  0.13749585649216,  0.00000000000000 ]
    - # atom 5
      - [  0.13119441279194,  0.00000000000000 ]
      - [ -0.03910426887001,  0.00000000000000 ]
      - [ -0.01313823170140,  0.00000000000000 ]
    - # atom 6
      - [  0.25557014564752,  0.00000000000000 ]
      - [ -0.00638087475296,  0.00000000000000 ]
      - [  0.06513326651948,  0.00000000000000 ]
    - # atom 7
      - [ -0.25557014564752,  0.00000000000000 ]
      - [ -0.00638087475296,  0.00000000000000 ]
      - [ -0.06513326651948,  0.00000000000000 ]
    - # atom 8
      - [ -0.13119441279194,  0.00000000000000 ]
      - [ -0.03910426887001,  0.00000000000000 ]
      - [  0.01313823170140,  0.00000000000000 ]
    - # atom 9
      - [ -0.30839169153751,  0.00000000000000 ]
      - [  0.09077012777297,  0.00000000000000 ]
      - [ -0.27758386964248,  0.00000000000000 ]
    - # atom 10
      - [ -0.13484487309789,  0.00000000000000 ]
      - [  0.00596861885055,  0.00000000000000 ]
      - [  0.13675823742184,  0.00000000000000 ]
    - # atom 11
      - [  0.13484487309789,  0.00000000000000 ]
      - [  0.00596861885055,  0.00000000000000 ]
      - [ -0.13675823742184,  0.00000000000000 ]
    - # atom 12
      - [  0.30839169153750,  0.00000000000000 ]
      - [  0.09077012777297,  0.00000000000000 ]
      - [  0.27758386964248,  0.00000000000000 ]
  - # 8
    frequency:    5.8074517926
    eigenvector:
    - # atom 1
      - [ -0.09941402372576,  0.00000000000000 ]
      - [ -0.07750041000971,  0.00000000000000 ]
      - [ -0.33706053594863,  0.00000000000000 ]
    - # atom 2
      - [  0.11181214819833,  0.00000000000000 ]
      - [  0.19925687478742,  0.00000000000000 ]
      - [  0.33957881857669,  0.00000000000000 ]
    - # atom 3
      - [ -0.09941402372576,  0.00000000000000 ]
      - [  0.07750041000971,  0.00000000000000 ]
      - [ -0.33706053594863,  0.00000000000000 ]
    - # atom 4
      - [  0.11181214819833,  0.00000000000000 ]
      - [ -0.19925687478742,  0.00000000000000 ]
      - [  0.33957881857669,  0.00000000000000 ]
    - # atom 5
      - [ -0.01505197268031,  0.00000000000000 ]
      - [ -0.01578522015367,  0.00000000000000 ]
      - [ -0.20907997315748,  0.00000000000000 ]
    - # atom 6
      - [ -0.04102039053776,  0.00000000000000 ]
      - [ -0.06181581721559,  0.00000000000000 ]
      - [ -0.20978819056713,  0.00000000000000 ]
    - # atom 7
      - [ -0.04102039053776,  0.00000000000000 ]
      - [  0.06181581721559,  0.00000000000000 ]
      - [ -0.20978819056713,  0.00000000000000 ]
    - # atom 8
      - [ -0.01505197268031,  0.00000000000000 ]
      - [  0.01578522015367,  0.00000000000000 ]
      - [ -0.20907997315748,  0.00000000000000 ]
    - # atom 9
      - [  0.01496439876518,  0.00000000000000 ]
      - [  0.09471390630258,  0.00000000000000 ]
      - [  0.15978081469342,  0.00000000000000 ]
    - # atom 10
      - [  0.02409257914869,  0.00000000000000 ]
      - [  0.09658135884670,  0.00000000000000 ]
      - [  0.25425105836605,  0.00000000000000 ]
    - # atom 11
      - [  0.02409257914869,  0.00000000000000 ]
      - [ -0.09658135884670,  0.00000000000000 ]
      - [  0.25425105836605,  0.00000000000000 ]
    - # atom 12
      - [  0.01496439876518,  0.00000000000000 ]
      - [ -0.09471390630258,  0.00000000000000 ]
      - [  0.15978081469342,  0.00000000000000 ]
  - # 9
    frequency:    6.4046973855
    eigenvector:
    - # atom 1
      - [  0.13174137877927,  0.00000000000000 ]
      - [ -0.03939073696697,  0.00000000000000 ]
      - [ -0.23714870485467,  0.00000000000000 ]
    - # atom 2
      - [ -0.00851402506246,  0.00000000000000 ]
      - [  0.11666641040991,  0.00000000000000 ]
      - [ -0.32370481370293,  0.00000000000000 ]
    - # atom 3
      - [ -0.13174137877927,  0.00000000000000 ]
      - [ -0.03939073696697,  0.00000000000000 ]
      - [  0.23714870485467,  0.00000000000000 ]
    - # atom 4
      - [  0.00851402506246,  0.00000000000000 ]
      - [  0.11666641040991,  0.00000000000000 ]
      - [  0.32370481370293,  0.00000000000000 ]
    - # atom 5
      - [  0.07801472709033,  0.00000000000000 ]
      - [ -0.06042297747662,  0.00000000000000 ]
      - [  0.16816426522079,  0.00000000000000 ]
    - # atom 6
      - [  0.02843768751779,  0.00000000000000 ]
      - [ -0.02377856482486,  0.00000000000000 ]
      - [  0.13648892391587,  0.00000000000000 ]
    - # atom 7
      - [ -0.02843768751779,  0.00000000000000 ]
      - [ -0.02377856482486,  0.00000000000000 ]
      - [ -0.13648892391587,  0.00000000000000 ]
    - # atom 8
      - [ -0.07801472709033,  0.00000000000000 ]
      - [ -0.06042297747662,  0.00000000000000 ]
      - [ -0.16816426522079,  0.00000000000000 ]
    - # atom 9
      - [ -0.01846932160852,  0.00000000000000 ]
      - [ -0.11248724712699,  0.00000000000000 ]
      - [  0.46618490891682,  0.00000000000000 ]
    - # atom 10
      - [ -0.01051882144603,  0.00000000000000 ]
      - [  0.09512261743596,  0.00000000000000 ]
      - [  0.09425018839463,  0.00000000000000 ]
    - # atom 11
      - [  0.01051882144603,  0.00000000000000 ]
      - [  0.09512261743596,  0.00000000000000 ]
      - [ -0.09425018839464,  0.00000000000000 ]
    - # atom 12
      - [  0.01846932160852,  0.00000000000000 ]
      - [ -0.11248724712699,  0.00000000000000 ]
      - [ -0.46618490891682,  0.00000000000000 ]
  - # 10
    frequency:    7.0318674998
    eigenvector:
    - # atom 1
      - [  0.39095874580520,  0.00000000000000 ]
      - [  0.12036973960325,  0.00000000000000 ]
      - [  0.04818353008383,  0.00000000000000 ]
    - # atom 2
      - [  0.37746605944576,  0.00000000000000 ]
      - [ -0.12216986352645,  0.00000000000000 ]
      - [ -0.06072527032926,  0.00000000000000 ]
    - # atom 3
      - [ -0.39095874580520,  0.00000000000000 ]
      - [  0.12036973960325,  0.00000000000000 ]
      - [ -0.04818353008383,  0.00000000000000 ]
    - # atom 4
      - [ -0.37746605944576,  0.00000000000000 ]
      - [ -0.12216986352645,  0.00000000000000 ]
      - [  0.06072527032926,  0.00000000000000 ]
    - # atom 5
      - [ -0.21471496508654,  0.00000000000000 ]
      - [  0.01551394935262,  0.00000000000000 ]
      - [ -0.02669262190507,  0.00000000000000 ]
    - # atom 6
      - [ -0.15662740783210,  0.00000000000000 ]
      - [  0.04896395795341,  0.00000000000000 ]
      - [  0.01251215890878,  0.00000000000000 ]
    - # atom 7
      - [  0.15662740783210,  0.00000000000000 ]
      - [  0.04896395795341,  0.00000000000000 ]
      - [ -0.01251215890878,  0.00000000000000 ]
    - # atom 8
      - [  0.21471496508654,  0.00000000000000 ]
      - [  0.01551394935262,  0.00000000000000 ]
      - [  0.02669262190507,  0.00000000000000 ]
    - # atom 9
      - [ -0.20564951157878,  0.00000000000000 ]
      - [ -0.01767975588941,  0.00000000000000 ]
      - [ -0.03140836424512,  0.00000000000000 ]
    - # atom 10
      - [ -0.22246513870617,  0.00000000000000 ]
      - [ -0.04435886230851,  0.00000000000000 ]
      - [ -0.00748209973569,  0.00000000000000 ]
    - # atom 11
      - [  0.22246513870617,  0.00000000000000 ]
      - [ -0.04435886230851,  0.00000000000000 ]
      - [  0.00748209973569,  0.00000000000000 ]
    - # atom 12
      - [  0.20564951157878,  0.00000000000000 ]
      - [ -0.01767975588941,  0.00000000000000 ]
      - [  0.03140836424512,  0.00000000000000 ]
  - # 11
    frequency:    7.4816109339
    eigenvector:
    - # atom 1
      - [ -0.05168341463737,  0.00000000000000 ]
      - [  0.38567052088949,  0.00000000000000 ]
      - [ -0.03029005833963,  0.00000000000000 ]
    - # atom 2
      - [ -0.13998656348137,  0.00000000000000 ]
      - [ -0.37313832141510,  0.00000000000000 ]
      - [ -0.05406910312355,  0.00000000000000 ]
    - # atom 3
      - [  0.05168341463736,  0.00000000000000 ]
      - [  0.38567052088949,  0.00000000000000 ]
      - [  0.03029005833963,  0.00000000000000 ]
    - # atom 4
      - [  0.13998656348138,  0.00000000000000 ]
      - [ -0.37313832141510,  0.00000000000000 ]
      - [  0.05406910312355,  0.00000000000000 ]
    - # atom 5
      - [  0.05282429602923,  0.00000000000000 ]
      - [  0.19110218617879,  0.00000000000000 ]
      - [  0.03098062118977,  0.00000000000000 ]
    - # atom 6
      - [  0.04844906937826,  0.00000000000000 ]
      - [  0.20351210993103,  0.00000000000000 ]
      - [ -0.01630892943529,  0.00000000000000 ]
    - # atom 7
      - [ -0.04844906937826,  0.00000000000000 ]
      - [  0.20351210993103,  0.00000000000000 ]
      - [  0.01630892943529,  0.00000000000000 ]
    - # atom 8
      - [ -0.05282429602923,  0.00000000000000 ]
      - [  0.19110218617879,  0.00000000000000 ]
      - [ -0.03098062118977,  0.00000000000000 ]
    - # atom 9
      - [  0.07885853174389,  0.00000000000000 ]
      - [ -0.20357603808098,  0.00000000000000 ]
      - [  0.09565378316055,  0.00000000000000 ]
    - # atom 10
      - [  0.03255418107207,  0.00000000000000 ]
      - [ -0.20838602736778,  0.00000000000000 ]
      - [  0.01791429076595,  0.00000000000000 ]
    - # atom 11
      - [ -0.03255418107207,  0.00000000000000 ]
      - [ -0.20838602736778,  0.00000000000000 ]
      - [ -0.01791429076595,  0.00000000000000 ]
    - # atom 12
      - [ -0.07885853174389,  0.00000000000000 ]
      - [ -0.20357603808098,  0.00000000000000 ]
      - [ -0.09565378316055,  0.00000000000000 ]
  - # 12
    frequency:    8.1772972487
    eigenvector:
    - # atom 1
      - [ -0.11745307107147,  0.00000000000000 ]
      - [ -0.02144339135762,  0.00000000000000 ]
      - [ -0.61261241619407,  0.00000000000000 ]
    - # atom 2
      - [  0.05200203813577,  0.00000000000000 ]
      - [ -0.07218334184443,  0.00000000000000 ]
      - [  0.19690484824370,  0.00000000000000 ]
    - # atom 3
      - [  0.11745307107147,  0.00000000000000 ]
      - [ -0.02144339135762,  0.00000000000000 ]
      - [  0.61261241619407,  0.00000000000000 ]
    - # atom 4
      - [ -0.05200203813577,  0.00000000000000 ]
      - [ -0.07218334184443,  0.00000000000000 ]
      - [ -0.19690484824370,  0.00000000000000 ]
    - # atom 5
      - [ -0.14905143033465,  0.00000000000000 ]
      - [  0.04471525921190,  0.00000000000000 ]
      - [ -0.05706864131552,  0.00000000000000 ]
    - # atom 6
      - [ -0.09195498060789,  0.00000000000000 ]
      - [  0.01609716405147,  0.00000000000000 ]
      - [ -0.02324410610807,  0.00000000000000 ]
    - # atom 7
      - [  0.09195498060789,  0.00000000000000 ]
      - [  0.01609716405147,  0.00000000000000 ]
      - [  0.02324410610807,  0.00000000000000 ]
    - # atom 8
      - [  0.14905143033465,  0.00000000000000 ]
      - [  0.04471525921190,  0.00000000000000 ]
      - [  0.05706864131552,  0.00000000000000 ]
    - # atom 9
      - [ -0.05108165646790,  0.00000000000000 ]
      - [  0.02687053594177,  0.00000000000000 ]
      - [ -0.08750796779691,  0.00000000000000 ]
    - # atom 10
      - [ -0.00954289031149,  0.00000000000000 ]
      - [  0.03579354506257,  0.00000000000000 ]
      - [  0.12114383766544,  0.00000000000000 ]
    - # atom 11
      - [  0.00954289031149,  0.00000000000000 ]
      - [  0.03579354506257,  0.00000000000000 ]
      - [ -0.12114383766544,  0.00000000000000 ]
    - # atom 12
      - [  0.05108165646790,  0.00000000000000 ]
      - [  0.02687053594177,  0.00000000000000 ]
      - [  0.08750796779691,  0.00000000000000 ]
  - # 13
    frequency:    8.4572189901
    eigenvector:
    - # atom 1
      - [  0.16543938478423,  0.00000000000000 ]
      - [ -0.17529102037117,  0.00000000000000 ]
      - [  0.10364125893772,  0.00000000000000 ]
    - # atom 2
      - [ -0.08760875751312,  0.00000000000000 ]
      - [ -0.32565376633958,  0.00000000000000 ]
      - [ -0.19127542486689,  0.00000000000000 ]
    - # atom 3
      - [  0.16543938478423,  0.00000000000000 ]
      - [  0.17529102037117,  0.00000000000000 ]
      - [  0.10364125893771,  0.00000000000000 ]
    - # atom 4
      - [ -0.08760875751312,  0.00000000000000 ]
      - [  0.32565376633958,  0.00000000000000 ]
      - [ -0.19127542486689,  0.00000000000000 ]
    - # atom 5
      - [ -0.03937565856357,  0.00000000000000 ]
      - [  0.16238161775041,  0.00000000000000 ]
      - [ -0.24467011515895,  0.00000000000000 ]
    - # atom 6
      - [ -0.04859889027579,  0.00000000000000 ]
      - [ -0.01431825137884,  0.00000000000000 ]
      - [ -0.02370157085813,  0.00000000000000 ]
    - # atom 7
      - [ -0.04859889027579,  0.00000000000000 ]
      - [  0.01431825137884,  0.00000000000000 ]
      - [ -0.02370157085813,  0.00000000000000 ]
    - # atom 8
      - [ -0.03937565856357,  0.00000000000000 ]
      - [ -0.16238161775041,  0.00000000000000 ]
      - [ -0.24467011515895,  0.00000000000000 ]
    - # atom 9
      - [ -0.04895849569170,  0.00000000000000 ]
      - [  0.04941157435317,  0.00000000000000 ]
      - [ -0.00449340822556,  0.00000000000000 ]
    - # atom 10
      - [  0.03443627563583,  0.00000000000000 ]
      - [  0.18034362355484,  0.00000000000000 ]
      - [  0.38906395968585,  0.00000000000000 ]
    - # atom 11
      - [  0.03443627563583,  0.00000000000000 ]
      - [ -0.18034362355484,  0.00000000000000 ]
      - [  0.38906395968585,  0.00000000000000 ]
    - # atom 12
      - [ -0.04895849569170,  0.00000000000000 ]
      - [ -0.04941157435317,  0.00000000000000 ]
      - [ -0.00449340822557,  0.00000000000000 ]
  - # 14
    frequency:    8.7648169054
    eigenvector:
    - # atom 1
      - [  0.29148438451110,  0.00000000000000 ]
      - [  0.30531494237622,  0.00000000000000 ]
      - [ -0.18655487918263,  0.00000000000000 ]
    - # atom 2
      - [ -0.43412894204960,  0.00000000000000 ]
      - [  0.11129595377261,  0.00000000000000 ]
      - [  0.00324851716506,  0.00000000000000 ]
    - # atom 3
      - [  0.29148438451110,  0.00000000000000 ]
      - [ -0.30531494237622,  0.00000000000000 ]
      - [ -0.18655487918263,  0.00000000000000 ]
    - # atom 4
      - [ -0.43412894204960,  0.00000000000000 ]
      - [ -0.11129595377261,  0.00000000000000 ]
      - [  0.00324851716506,  0.00000000000000 ]
    - # atom 5
      - [  0.03167997131042,  0.00000000000000 ]
      - [ -0.13185356325498,  0.00000000000000 ]
      - [ -0.03163539852279,  0.00000000000000 ]
    - # atom 6
      - [  0.11698891552665,  0.00000000000000 ]
      - [ -0.08237895569691,  0.00000000000000 ]
      - [  0.16056935495721,  0.00000000000000 ]
    - # atom 7
      - [  0.11698891552665,  0.00000000000000 ]
      - [  0.08237895569691,  0.00000000000000 ]
      - [  0.16056935495721,  0.00000000000000 ]
    - # atom 8
      - [  0.03167997131042,  0.00000000000000 ]
      - [  0.13185356325498,  0.00000000000000 ]
      - [ -0.03163539852280,  0.00000000000000 ]
    - # atom 9
      - [  0.04817043801286,  0.00000000000000 ]
      - [  0.07164123522442,  0.00000000000000 ]
      - [  0.02738240177180,  0.00000000000000 ]
    - # atom 10
      - [ -0.00803446238990,  0.00000000000000 ]
      - [  0.07032490024209,  0.00000000000000 ]
      - [  0.08540398516690,  0.00000000000000 ]
    - # atom 11
      - [ -0.00803446238990,  0.00000000000000 ]
      - [ -0.07032490024209,  0.00000000000000 ]
      - [  0.08540398516690,  0.00000000000000 ]
    - # atom 12
      - [  0.04817043801286,  0.00000000000000 ]
      - [ -0.07164123522442,  0.00000000000000 ]
      - [  0.02738240177180,  0.00000000000000 ]
  - # 15
    frequency:    9.1322744007
    eigenvector:
    - # atom 1
      - [ -0.15819035943520,  0.00000000000000 ]
      - [  0.14787201415303,  0.00000000000000 ]
      - [ -0.05419725978466,  0.00000000000000 ]
    - # atom 2
      - [  0.24828099667366,  0.00000000000000 ]
      - [  0.10351639775513,  0.00000000000000 ]
      - [ -0.07795527216503,  0.00000000000000 ]
    - # atom 3
      - [ -0.15819035943519,  0.00000000000000 ]
      - [ -0.14787201415302,  0.00000000000000 ]
      - [ -0.05419725978466,  0.00000000000000 ]
    - # atom 4
      - [  0.24828099667365,  0.00000000000000 ]
      - [ -0.10351639775514,  0.00000000000000 ]
      - [ -0.07795527216504,  0.00000000000000 ]
    - # atom 5
      - [ -0.16242096793964,  0.00000000000000 ]
      - [  0.13291323760313,  0.00000000000000 ]
      - [ -0.24960389220980,  0.00000000000000 ]
    - # atom 6
      - [  0.16482777790509,  0.00000000000000 ]
      - [ -0.10269681234599,  0.00000000000000 ]
      - [  0.45578754481674,  0.00000000000000 ]
    - # atom 7
      - [  0.16482777790507,  0.00000000000000 ]
      - [  0.10269681234598,  0.00000000000000 ]
      - [  0.45578754481672,  0.00000000000000 ]
    - # atom 8
      - [ -0.16242096793964,  0.00000000000000 ]
      - [ -0.13291323760314,  0.00000000000000 ]
      - [ -0.24960389220981,  0.00000000000000 ]
    - # atom 9
      - [ -0.05569553873340,  0.00000000000000 ]
      - [ -0.03646075640571,  0.00000000000000 ]
      - [ -0.07353576593896,  0.00000000000000 ]
    - # atom 10
      - [ -0.06616589713678,  0.00000000000000 ]
      - [  0.06308761170826,  0.00000000000000 ]
      - [  0.04163689114669,  0.00000000000000 ]
    - # atom 11
      - [ -0.06616589713677,  0.00000000000000 ]
      - [ -0.06308761170825,  0.00000000000000 ]
      - [  0.04163689114669,  0.00000000000000 ]
    - # atom 12
      - [ -0.05569553873340,  0.00000000000000 ]
      - [  0.03646075640572,  0.00000000000000 ]
      - [ -0.07353576593896,  0.00000000000000 ]
  - # 16
    frequency:    9.1762935799
    eigenvector:
    - # atom 1
      - [ -0.24827785221976,  0.00000000000000 ]
      - [  0.10782408851367,  0.00000000000000 ]
      - [  0.06727884304738,  0.00000000000000 ]
    - # atom 2
      - [  0.25904605318346,  0.00000000000000 ]
      - [ -0.19984769874316,  0.00000000000000 ]
      - [  0.06617908634403,  0.00000000000000 ]
    - # atom 3
      - [  0.24827785221977,  0.00000000000000 ]
      - [  0.10782408851367,  0.00000000000000 ]
      - [ -0.06727884304737,  0.00000000000000 ]
    - # atom 4
      - [ -0.25904605318348,  0.00000000000000 ]
      - [ -0.19984769874315,  0.00000000000000 ]
      - [ -0.06617908634403,  0.00000000000000 ]
    - # atom 5
      - [ -0.00079454834369,  0.00000000000000 ]
      - [ -0.11957288135368,  0.00000000000000 ]
      - [  0.22461290835343,  0.00000000000000 ]
    - # atom 6
      - [  0.29181494889747,  0.00000000000000 ]
      - [ -0.06610873921010,  0.00000000000000 ]
      - [  0.29651910075392,  0.00000000000000 ]
    - # atom 7
      - [ -0.29181494889748,  0.00000000000000 ]
      - [ -0.06610873921010,  0.00000000000000 ]
      - [ -0.29651910075395,  0.00000000000000 ]
    - # atom 8
      - [  0.00079454834370,  0.00000000000000 ]
      - [ -0.11957288135367,  0.00000000000000 ]
      - [ -0.22461290835342,  0.00000000000000 ]
    - # atom 9
      - [ -0.02910216614884,  0.00000000000000 ]
      - [  0.15960906199747,  0.00000000000000 ]
      - [ -0.00772528015881,  0.00000000000000 ]
    - # atom 10
      - [ -0.08788031820431,  0.00000000000000 ]
      - [  0.14714964833996,  0.00000000000000 ]
      - [  0.11324835836381,  0.00000000000000 ]
    - # atom 11
      - [  0.08788031820431,  0.00000000000000 ]
      - [  0.14714964833996,  0.00000000000000 ]
      - [ -0.11324835836381,  0.00000000000000 ]
    - # atom 12
      - [  0.02910216614884,  0.00000000000000 ]
      - [  0.15960906199747,  0.00000000000000 ]
      - [  0.00772528015881,  0.00000000000000 ]
  - # 17
    frequency:    9.3495891250
    eigenvector:
    - # atom 1
      - [ -0.06579441329701,  0.00000000000000 ]
      - [  0.41024716225510,  0.00000000000000 ]
      - [ -0.07522263969505,  0.00000000000000 ]
    - # atom 2
      - [  0.21785842607530,  0.00000000000000 ]
      - [ -0.02511806508590,  0.00000000000000 ]
      - [ -0.16668417134076,  0.00000000000000 ]
    - # atom 3
      - [ -0.06579441329701,  0.00000000000000 ]
      - [ -0.41024716225510,  0.00000000000000 ]
      - [ -0.07522263969505,  0.00000000000000 ]
    - # atom 4
      - [  0.21785842607530,  0.00000000000000 ]
      - [  0.02511806508590,  0.00000000000000 ]
      - [ -0.16668417134076,  0.00000000000000 ]
    - # atom 5
      - [  0.17494625104504,  0.00000000000000 ]
      - [ -0.01834370630219,  0.00000000000000 ]
      - [  0.21217329630475,  0.00000000000000 ]
    - # atom 6
      - [ -0.16405768458854,  0.00000000000000 ]
      - [  0.15928345171252,  0.00000000000000 ]
      - [ -0.09068117436235,  0.00000000000000 ]
    - # atom 7
      - [ -0.16405768458853,  0.00000000000000 ]
      - [ -0.15928345171252,  0.00000000000000 ]
      - [ -0.09068117436235,  0.00000000000000 ]
    - # atom 8
      - [  0.17494625104504,  0.00000000000000 ]
      - [  0.01834370630219,  0.00000000000000 ]
      - [  0.21217329630475,  0.00000000000000 ]
    - # atom 9
      - [ -0.18307967983665,  0.00000000000000 ]
      - [  0.07461086543183,  0.00000000000000 ]
      - [ -0.04028652435345,  0.00000000000000 ]
    - # atom 10
      - [ -0.02823634434675,  0.00000000000000 ]
      - [  0.10617694991273,  0.00000000000000 ]
      - [  0.23787579536715,  0.00000000000000 ]
    - # atom 11
      - [ -0.02823634434675,  0.00000000000000 ]
      - [ -0.10617694991273,  0.00000000000000 ]
      - [  0.23787579536715,  0.00000000000000 ]
    - # atom 12
      - [ -0.18307967983665,  0.00000000000000 ]
      - [ -0.07461086543183,  0.00000000000000 ]
      - [ -0.04028652435345,  0.00000000000000 ]
  - # 18
    frequency:    9.9762258667
    eigenvector:
    - # atom 1
      - [  0.00882249736648,  0.00000000000000 ]
      - [  0.08444080938255,  0.00000000000000 ]
      - [  0.03459533368252,  0.00000000000000 ]
    - # atom 2
      - [  0.00288685117379,  0.00000000000000 ]
      - [  0.00529800110299,  0.00000000000000 ]
      - [ -0.00555460372369,  0.00000000000000 ]
    - # atom 3
      - [  0.00882249736649,  0.00000000000000 ]
      - [ -0.08444080938255,  0.00000000000000 ]
      - [  0.03459533368251,  0.00000000000000 ]
    - # atom 4
      - [  0.00288685117380,  0.00000000000000 ]
      - [ -0.00529800110300,  0.00000000000000 ]
      - [ -0.00555460372370,  0.00000000000000 ]
    - # atom 5
      - [ -0.14149407194941,  0.00000000000000 ]
      - [  0.28136791221963,  0.00000000000000 ]
      - [  0.19738170847844,  0.00000000000000 ]
    - # atom 6
      - [  0.38939041083791,  0.00000000000000 ]
      - [ -0.19141197934133,  0.00000000000000 ]
      - [ -0.27816425539510,  0.00000000000000 ]
    - # atom 7
      - [  0.38939041083794,  0.00000000000000 ]
      - [  0.19141197934135,  0.00000000000000 ]
      - [ -0.27816425539512,  0.00000000000000 ]
    - # atom 8
      - [ -0.14149407194941,  0.00000000000000 ]
      - [ -0.28136791221964,  0.00000000000000 ]
      - [  0.19738170847844,  0.00000000000000 ]
    - # atom 9
      - [  0.01878569114024,  0.00000000000000 ]
      - [  0.03269866540488,  0.00000000000000 ]
      - [ -0.03153522188015,  0.00000000000000 ]
    - # atom 10
      - [ -0.28219953837055,  0.00000000000000 ]
      - [ -0.01451571762385,  0.00000000000000 ]
      - [  0.07400780373031,  0.00000000000000 ]
    - # atom 11
      - [ -0.28219953837055,  0.00000000000000 ]
      - [  0.01451571762386,  0.00000000000000 ]
      - [  0.07400780373029,  0.00000000000000 ]
    - # atom 12
      - [  0.01878569114024,  0.00000000000000 ]
      - [ -0.03269866540488,  0.00000000000000 ]
      - [ -0.03153522188015,  0.00000000000000 ]
  - # 19
    frequency:    9.9987322784
    eigenvector:
    - # atom 1
      - [  0.17600674846806,  0.00000000000000 ]
      - [  0.16664988261957,  0.00000000000000 ]
      - [ -0.10314233047455,  0.00000000000000 ]
    - # atom 2
      - [  0.15671973849904,  0.00000000000000 ]
      - [ -0.01039522083064,  0.00000000000000 ]
      - [  0.07138737493561,  0.00000000000000 ]
    - # atom 3
      - [ -0.17600674846806,  0.00000000000000 ]
      - [  0.16664988261957,  0.00000000000000 ]
      - [  0.10314233047455,  0.00000000000000 ]
    - # atom 4
      - [ -0.15671973849904,  0.00000000000000 ]
      - [ -0.01039522083064,  0.00000000000000 ]
      - [ -0.07138737493561,  0.00000000000000 ]
    - # atom 5
      - [  0.29050373443077,  0.00000000000000 ]
      - [ -0.36441851515046,  0.00000000000000 ]
      - [  0.13568427342823,  0.00000000000000 ]
    - # atom 6
      - [  0.05993509302887,  0.00000000000000 ]
      - [  0.08436510618242,  0.00000000000000 ]
      - [ -0.31137277970147,  0.00000000000000 ]
    - # atom 7
      - [ -0.05993509302887,  0.00000000000000 ]
      - [  0.08436510618242,  0.00000000000000 ]
      - [  0.31137277970146,  0.00000000000000 ]
    - # atom 8
      - [ -0.29050373443078,  0.00000000000000 ]
      - [ -0.36441851515046,  0.00000000000000 ]
      - [ -0.13568427342823,  0.00000000000000 ]
    - # atom 9
      - [  0.10634756686582,  0.00000000000000 ]
      - [ -0.01918278568278,  0.00000000000000 ]
      - [ -0.09832812106229,  0.00000000000000 ]
    - # atom 10
      - [  0.16516720355894,  0.00000000000000 ]
      - [  0.09308818827713,  0.00000000000000 ]
      - [ -0.01696456452918,  0.00000000000000 ]
    - # atom 11
      - [ -0.16516720355894,  0.00000000000000 ]
      - [  0.09308818827713,  0.00000000000000 ]
      - [  0.01696456452918,  0.00000000000000 ]
    - # atom 12
      - [ -0.10634756686581,  0.00000000000000 ]
      - [ -0.01918278568278,  0.00000000000000 ]
      - [  0.09832812106229,  0.00000000000000 ]
  - # 20
    frequency:   10.0436266927
    eigenvector:
    - # atom 1
      - [  0.06873481674602,  0.00000000000000 ]
      - [  0.07182220311771,  0.00000000000000 ]
      - [ -0.12281784274601,  0.00000000000000 ]
    - # atom 2
      - [  0.09431128196220,  0.00000000000000 ]
      - [  0.13744202722267,  0.00000000000000 ]
      - [ -0.03139352000819,  0.00000000000000 ]
    - # atom 3
      - [ -0.06873481674602,  0.00000000000000 ]
      - [  0.07182220311771,  0.00000000000000 ]
      - [  0.12281784274602,  0.00000000000000 ]
    - # atom 4
      - [ -0.09431128196220,  0.00000000000000 ]
      - [  0.13744202722267,  0.00000000000000 ]
      - [  0.03139352000819,  0.00000000000000 ]
    - # atom 5
      - [ -0.16192755800293,  0.00000000000000 ]
      - [  0.15897456441991,  0.00000000000000 ]
      - [  0.03030859633083,  0.00000000000000 ]
    - # atom 6
      - [  0.43499405441891,  0.00000000000000 ]
      - [ -0.25435615932594,  0.00000000000000 ]
      - [ -0.17403351468511,  0.00000000000000 ]
    - # atom 7
      - [ -0.43499405441889,  0.00000000000000 ]
      - [ -0.25435615932593,  0.00000000000000 ]
      - [  0.17403351468510,  0.00000000000000 ]
    - # atom 8
      - [  0.16192755800292,  0.00000000000000 ]
      - [  0.15897456441989,  0.00000000000000 ]
      - [ -0.03030859633082,  0.00000000000000 ]
    - # atom 9
      - [  0.09622071868827,  0.00000000000000 ]
      - [ -0.01381746209585,  0.00000000000000 ]
      - [  0.00585077852482,  0.00000000000000 ]
    - # atom 10
      - [ -0.02854126412559,  0.00000000000000 ]
      - [ -0.16684061393097,  0.00000000000000 ]
      - [ -0.26741692613860,  0.00000000000000 ]
    - # atom 11
      - [  0.02854126412557,  0.00000000000000 ]
      - [ -0.16684061393097,  0.00000000000000 ]
      - [  0.26741692613861,  0.00000000000000 ]
    - # atom 12
      - [ -0.09622071868827,  0.00000000000000 ]
      - [ -0.01381746209585,  0.00000000000000 ]
      - [ -0.00585077852482,  0.00000000000000 ]
  - # 21
    frequency:   10.1950772546
    eigenvector:
    - # atom 1
      - [  0.06491732337006,  0.00000000000000 ]
      - [  0.18570364134919,  0.00000000000000 ]
      - [  0.24596726641223,  0.00000000000000 ]
    - # atom 2
      - [ -0.04159709211860,  0.00000000000000 ]
      - [  0.32169423749841,  0.00000000000000 ]
      - [ -0.03409480345705,  0.00000000000000 ]
    - # atom 3
      - [  0.06491732337007,  0.00000000000000 ]
      - [ -0.18570364134920,  0.00000000000000 ]
      - [  0.24596726641223,  0.00000000000000 ]
    - # atom 4
      - [ -0.04159709211859,  0.00000000000000 ]
      - [ -0.32169423749841,  0.00000000000000 ]
      - [ -0.03409480345705,  0.00000000000000 ]
    - # atom 5
      - [ -0.25441360466933,  0.00000000000000 ]
      - [  0.23177878955488,  0.00000000000000 ]
      - [ -0.11328494285994,  0.00000000000000 ]
    - # atom 6
      - [ -0.17670517568669,  0.00000000000000 ]
      - [  0.16499404354311,  0.00000000000000 ]
      - [ -0.14283089175895,  0.00000000000000 ]
    - # atom 7
      - [ -0.17670517568669,  0.00000000000000 ]
      - [ -0.16499404354311,  0.00000000000000 ]
      - [ -0.14283089175895,  0.00000000000000 ]
    - # atom 8
      - [ -0.25441360466933,  0.00000000000000 ]
      - [ -0.23177878955488,  0.00000000000000 ]
      - [ -0.11328494285994,  0.00000000000000 ]
    - # atom 9
      - [  0.21635626191497,  0.00000000000000 ]
      - [ -0.01617936889107,  0.00000000000000 ]
      - [ -0.05105070069556,  0.00000000000000 ]
    - # atom 10
      - [  0.18398177952138,  0.00000000000000 ]
      - [  0.00006364684051,  0.00000000000000 ]
      - [  0.02762578744293,  0.00000000000000 ]
    - # atom 11
      - [  0.18398177952138,  0.00000000000000 ]
      - [ -0.00006364684051,  0.00000000000000 ]
      - [  0.02762578744293,  0.00000000000000 ]
    - # atom 12
      - [  0.21635626191497,  0.00000000000000 ]
      - [  0.01617936889106,  0.00000000000000 ]
      - [ -0.05105070069556,  0.00000000000000 ]
  - # 22
    frequency:   10.4955176477
    eigenvector:
    - # atom 1
      - [  0.06946530101165,  0.00000000000000 ]
      - [  0.06253184666816,  0.00000000000000 ]
      - [ -0.09990291846145,  0.00000000000000 ]
    - # atom 2
      - [ -0.00743046706994,  0.00000000000000 ]
      - [  0.07023345727160,  0.00000000000000 ]
      - [  0.06048292035734,  0.00000000000000 ]
    - # atom 3
      - [ -0.06946530101165,  0.00000000000000 ]
      - [  0.06253184666817,  0.00000000000000 ]
      - [  0.09990291846145,  0.00000000000000 ]
    - # atom 4
      - [  0.00743046706994,  0.00000000000000 ]
      - [  0.07023345727159,  0.00000000000000 ]
      - [ -0.06048292035734,  0.00000000000000 ]
    - # atom 5
      - [  0.29608662380988,  0.00000000000000 ]
      - [  0.09129049419745,  0.00000000000000 ]
      - [  0.25359371469536,  0.00000000000000 ]
    - # atom 6
      - [ -0.24875835846853,  0.00000000000000 ]
      - [ -0.17197118608340,  0.00000000000000 ]
      - [  0.20583615909997,  0.00000000000000 ]
    - # atom 7
      - [  0.24875835846853,  0.00000000000000 ]
      - [ -0.17197118608340,  0.00000000000000 ]
      - [ -0.20583615909997,  0.00000000000000 ]
    - # atom 8
      - [ -0.29608662380988,  0.00000000000000 ]
      - [  0.09129049419745,  0.00000000000000 ]
      - [ -0.25359371469535,  0.00000000000000 ]
    - # atom 9
      - [  0.13805804217126,  0.00000000000000 ]
      - [  0.17557196039947,  0.00000000000000 ]
      - [ -0.09641012828177,  0.00000000000000 ]
    - # atom 10
      - [ -0.16379834975484,  0.00000000000000 ]
      - [ -0.27000652468178,  0.00000000000000 ]
      - [ -0.13996210805921,  0.00000000000000 ]
    - # atom 11
      - [  0.16379834975484,  0.00000000000000 ]
      - [ -0.27000652468178,  0.00000000000000 ]
      - [  0.13996210805922,  0.00000000000000 ]
    - # atom 12
      - [ -0.13805804217126,  0.00000000000000 ]
      - [  0.17557196039948,  0.00000000000000 ]
      - [  0.09641012828177,  0.00000000000000 ]
  - # 23
    frequency:   10.6494757029
    eigenvector:
    - # atom 1
      - [  0.22392169283384,  0.00000000000000 ]
      - [  0.02610137003915,  0.00000000000000 ]
      - [  0.01978434156812,  0.00000000000000 ]
    - # atom 2
      - [  0.06536441298033,  0.00000000000000 ]
      - [ -0.06950835881416,  0.00000000000000 ]
      - [  0.17376285012772,  0.00000000000000 ]
    - # atom 3
      - [  0.22392169283384,  0.00000000000000 ]
      - [ -0.02610137003915,  0.00000000000000 ]
      - [  0.01978434156812,  0.00000000000000 ]
    - # atom 4
      - [  0.06536441298033,  0.00000000000000 ]
      - [  0.06950835881416,  0.00000000000000 ]
      - [  0.17376285012772,  0.00000000000000 ]
    - # atom 5
      - [ -0.00770987438199,  0.00000000000000 ]
      - [  0.16212460109003,  0.00000000000000 ]
      - [ -0.13037054324046,  0.00000000000000 ]
    - # atom 6
      - [  0.00402155749298,  0.00000000000000 ]
      - [  0.30857694767172,  0.00000000000000 ]
      - [  0.03668286610611,  0.00000000000000 ]
    - # atom 7
      - [  0.00402155749298,  0.00000000000000 ]
      - [ -0.30857694767172,  0.00000000000000 ]
      - [  0.03668286610611,  0.00000000000000 ]
    - # atom 8
      - [ -0.00770987438200,  0.00000000000000 ]
      - [ -0.16212460109003,  0.00000000000000 ]
      - [ -0.13037054324046,  0.00000000000000 ]
    - # atom 9
      - [ -0.17565056822986,  0.00000000000000 ]
      - [  0.35138830076845,  0.00000000000000 ]
      - [  0.09093987195531,  0.00000000000000 ]
    - # atom 10
      - [ -0.20223764491179,  0.00000000000000 ]
      - [  0.04706526402246,  0.00000000000000 ]
      - [ -0.25269538503812,  0.00000000000000 ]
    - # atom 11
      - [ -0.20223764491178,  0.00000000000000 ]
      - [ -0.04706526402247,  0.00000000000000 ]
      - [ -0.25269538503811,  0.00000000000000 ]
    - # atom 12
      - [ -0.17565056822986,  0.00000000000000 ]
      - [ -0.35138830076845,  0.00000000000000 ]
      - [  0.09093987195531,  0.00000000000000 ]
  - # 24
    frequency:   10.8435506172
    eigenvector:
    - # atom 1
      - [ -0.24782688906016,  0.00000000000000 ]
      - [ -0.07555469578717,  0.00000000000000 ]
      - [ -0.01483383782358,  0.00000000000000 ]
    - # atom 2
      - [ -0.06117929367952,  0.00000000000000 ]
      - [ -0.13887841143909,  0.00000000000000 ]
      - [ -0.22810618395007,  0.00000000000000 ]
    - # atom 3
      - [  0.24782688906016,  0.00000000000000 ]
      - [ -0.07555469578718,  0.00000000000000 ]
      - [  0.01483383782358,  0.00000000000000 ]
    - # atom 4
      - [  0.06117929367952,  0.00000000000000 ]
      - [ -0.13887841143909,  0.00000000000000 ]
      - [  0.22810618395007,  0.00000000000000 ]
    - # atom 5
      - [ -0.02244923291135,  0.00000000000000 ]
      - [ -0.05039031722491,  0.00000000000000 ]
      - [  0.14436593306327,  0.00000000000000 ]
    - # atom 6
      - [ -0.09581833845620,  0.00000000000000 ]
      - [  0.08016304908587,  0.00000000000000 ]
      - [ -0.34912888217123,  0.00000000000000 ]
    - # atom 7
      - [  0.09581833845620,  0.00000000000000 ]
      - [  0.08016304908588,  0.00000000000000 ]
      - [  0.34912888217123,  0.00000000000000 ]
    - # atom 8
      - [  0.02244923291135,  0.00000000000000 ]
      - [ -0.05039031722491,  0.00000000000000 ]
      - [ -0.14436593306327,  0.00000000000000 ]
    - # atom 9
      - [ -0.07774333190708,  0.00000000000000 ]
      - [  0.18347484255421,  0.00000000000000 ]
      - [  0.04695514442224,  0.00000000000000 ]
    - # atom 10
      - [ -0.33535263042874,  0.00000000000000 ]
      - [  0.06961688743100,  0.00000000000000 ]
      - [ -0.19232285764162,  0.00000000000000 ]
    - # atom 11
      - [  0.33535263042874,  0.00000000000000 ]
      - [  0.06961688743100,  0.00000000000000 ]
      - [  0.19232285764162,  0.00000000000000 ]
    - # atom 12
      - [  0.07774333190708,  0.00000000000000 ]
      - [  0.18347484255421,  0.00000000000000 ]
      - [ -0.04695514442224,  0.00000000000000 ]
  - # 25
    frequency:   10.9321447435
    eigenvector:
    - # atom 1
      - [ -0.04962904295717,  0.00000000000000 ]
      - [ -0.22453191425027,  0.00000000000000 ]
      - [ -0.32602269567390,  0.00000000000000 ]
    - # atom 2
      - [ -0.09146482836362,  0.00000000000000 ]
      - [  0.04187178827608,  0.00000000000000 ]
      - [ -0.08031862231683,  0.00000000000000 ]
    - # atom 3
      - [ -0.04962904295716,  0.00000000000000 ]
      - [  0.22453191425027,  0.00000000000000 ]
      - [ -0.32602269567390,  0.00000000000000 ]
    - # atom 4
      - [ -0.09146482836362,  0.00000000000000 ]
      - [ -0.04187178827608,  0.00000000000000 ]
      - [ -0.08031862231682,  0.00000000000000 ]
    - # atom 5
      - [ -0.02274930939198,  0.00000000000000 ]
      - [  0.29631828482410,  0.00000000000000 ]
      - [  0.31155731687499,  0.00000000000000 ]
    - # atom 6
      - [ -0.02412685341795,  0.00000000000000 ]
      - [  0.23606937666062,  0.00000000000000 ]
      - [  0.20019510086635,  0.00000000000000 ]
    - # atom 7
      - [ -0.02412685341795,  0.00000000000000 ]
      - [ -0.23606937666061,  0.00000000000000 ]
      - [  0.20019510086636,  0.00000000000000 ]
    - # atom 8
      - [ -0.02274930939197,  0.00000000000000 ]
      - [ -0.29631828482410,  0.00000000000000 ]
      - [  0.31155731687499,  0.00000000000000 ]
    - # atom 9
      - [  0.16723716869660,  0.00000000000000 ]
      - [  0.05921553905322,  0.00000000000000 ]
      - [ -0.04214173682036,  0.00000000000000 ]
    - # atom 10
      - [  0.06571852018585,  0.00000000000000 ]
      - [  0.02238855764473,  0.00000000000000 ]
      - [  0.06642014830521,  0.00000000000000 ]
    - # atom 11
      - [  0.06571852018585,  0.00000000000000 ]
      - [ -0.02238855764473,  0.00000000000000 ]
      - [  0.06642014830521,  0.00000000000000 ]
    - # atom 12
      - [  0.16723716869660,  0.00000000000000 ]
      - [ -0.05921553905322,  0.00000000000000 ]
      - [ -0.04214173682036,  0.00000000000000 ]
  - # 26
    frequency:   11.0127807346
    eigenvector:
    - # atom 1
      - [ -0.06193942657773,  0.00000000000000 ]
      - [ -0.09039590895380,  0.00000000000000 ]
      - [  0.04941968188391,  0.00000000000000 ]
    - # atom 2
      - [ -0.01326183259453,  0.00000000000000 ]
      - [  0.10007750422694,  0.00000000000000 ]
      - [ -0.11004130678998,  0.00000000000000 ]
    - # atom 3
      - [ -0.06193942657772,  0.00000000000000 ]
      - [  0.09039590895380,  0.00000000000000 ]
      - [  0.04941968188391,  0.00000000000000 ]
    - # atom 4
      - [ -0.01326183259453,  0.00000000000000 ]
      - [ -0.10007750422694,  0.00000000000000 ]
      - [ -0.11004130678998,  0.00000000000000 ]
    - # atom 5
      - [ -0.06025292457035,  0.00000000000000 ]
      - [ -0.29231192788428,  0.00000000000000 ]
      - [ -0.09568813875215,  0.00000000000000 ]
    - # atom 6
      - [  0.27051372775019,  0.00000000000000 ]
      - [  0.41902813113681,  0.00000000000000 ]
      - [ -0.02767066394006,  0.00000000000000 ]
    - # atom 7
      - [  0.27051372775018,  0.00000000000000 ]
      - [ -0.41902813113681,  0.00000000000000 ]
      - [ -0.02767066394006,  0.00000000000000 ]
    - # atom 8
      - [ -0.06025292457035,  0.00000000000000 ]
      - [  0.29231192788428,  0.00000000000000 ]
      - [ -0.09568813875214,  0.00000000000000 ]
    - # atom 9
      - [  0.05143549093924,  0.00000000000000 ]
      - [ -0.03182477288060,  0.00000000000000 ]
      - [ -0.01397931581856,  0.00000000000000 ]
    - # atom 10
      - [ -0.16252817662505,  0.00000000000000 ]
      - [ -0.19480535572942,  0.00000000000000 ]
      - [  0.21741690976447,  0.00000000000000 ]
    - # atom 11
      - [ -0.16252817662505,  0.00000000000000 ]
      - [  0.19480535572942,  0.00000000000000 ]
      - [  0.21741690976447,  0.00000000000000 ]
    - # atom 12
      - [  0.05143549093924,  0.00000000000000 ]
      - [  0.03182477288061,  0.00000000000000 ]
      - [ -0.01397931581856,  0.00000000000000 ]
  - # 27
    frequency:   11.3794632173
    eigenvector:
    - # atom 1
      - [  0.00255470755037,  0.00000000000000 ]
      - [  0.14496943604073,  0.00000000000000 ]
      - [  0.01608408055230,  0.00000000000000 ]
    - # atom 2
      - [  0.05353886711353,  0.00000000000000 ]
      - [ -0.15673815954303,  0.00000000000000 ]
      - [ -0.10100605020366,  0.00000000000000 ]
    - # atom 3
      - [ -0.00255470755037,  0.00000000000000 ]
      - [  0.14496943604073,  0.00000000000000 ]
      - [ -0.01608408055230,  0.00000000000000 ]
    - # atom 4
      - [ -0.05353886711353,  0.00000000000000 ]
      - [ -0.15673815954303,  0.00000000000000 ]
      - [  0.10100605020366,  0.00000000000000 ]
    - # atom 5
      - [  0.17930053999979,  0.00000000000000 ]
      - [  0.09317852872838,  0.00000000000000 ]
      - [ -0.34130070416893,  0.00000000000000 ]
    - # atom 6
      - [ -0.06858722048828,  0.00000000000000 ]
      - [ -0.39528812181410,  0.00000000000000 ]
      - [ -0.13182614863524,  0.00000000000000 ]
    - # atom 7
      - [  0.06858722048828,  0.00000000000000 ]
      - [ -0.39528812181410,  0.00000000000000 ]
      - [  0.13182614863524,  0.00000000000000 ]
    - # atom 8
      - [ -0.17930053999979,  0.00000000000000 ]
      - [  0.09317852872838,  0.00000000000000 ]
      - [  0.34130070416894,  0.00000000000000 ]
    - # atom 9
      - [  0.04511924743809,  0.00000000000000 ]
      - [  0.21516154971233,  0.00000000000000 ]
      - [  0.11388675795727,  0.00000000000000 ]
    - # atom 10
      - [  0.01773301885284,  0.00000000000000 ]
      - [  0.10234178479111,  0.00000000000000 ]
      - [  0.18259871243729,  0.00000000000000 ]
    - # atom 11
      - [ -0.01773301885284,  0.00000000000000 ]
      - [  0.10234178479110,  0.00000000000000 ]
      - [ -0.18259871243729,  0.00000000000000 ]
    - # atom 12
      - [ -0.04511924743809,  0.00000000000000 ]
      - [  0.21516154971233,  0.00000000000000 ]
      - [ -0.11388675795727,  0.00000000000000 ]
  - # 28
    frequency:   11.6149901756
    eigenvector:
    - # atom 1
      - [  0.11513765276398,  0.00000000000000 ]
      - [  0.19691079894960,  0.00000000000000 ]
      - [  0.05531619545225,  0.00000000000000 ]
    - # atom 2
      - [ -0.28736826312267,  0.00000000000000 ]
      - [ -0.03751607725312,  0.00000000000000 ]
      - [  0.04755681986161,  0.00000000000000 ]
    - # atom 3
      - [ -0.11513765276398,  0.00000000000000 ]
      - [  0.19691079894960,  0.00000000000000 ]
      - [ -0.05531619545225,  0.00000000000000 ]
    - # atom 4
      - [  0.28736826312267,  0.00000000000000 ]
      - [ -0.03751607725312,  0.00000000000000 ]
      - [ -0.04755681986161,  0.00000000000000 ]
    - # atom 5
      - [ -0.37476579213138,  0.00000000000000 ]
      - [ -0.14335574745312,  0.00000000000000 ]
      - [  0.25093750628595,  0.00000000000000 ]
    - # atom 6
      - [ -0.14238510797121,  0.00000000000000 ]
      - [ -0.24415189747285,  0.00000000000000 ]
      - [ -0.03004799718547,  0.00000000000000 ]
    - # atom 7
      - [  0.14238510797121,  0.00000000000000 ]
      - [ -0.24415189747285,  0.00000000000000 ]
      - [  0.03004799718547,  0.00000000000000 ]
    - # atom 8
      - [  0.37476579213138,  0.00000000000000 ]
      - [ -0.14335574745312,  0.00000000000000 ]
      - [ -0.25093750628595,  0.00000000000000 ]
    - # atom 9
      - [  0.15273373816769,  0.00000000000000 ]
      - [  0.02953378279012,  0.00000000000000 ]
      - [ -0.02391593782533,  0.00000000000000 ]
    - # atom 10
      - [  0.03510755972382,  0.00000000000000 ]
      - [  0.14754732748074,  0.00000000000000 ]
      - [  0.07828750608824,  0.00000000000000 ]
    - # atom 11
      - [ -0.03510755972382,  0.00000000000000 ]
      - [  0.14754732748075,  0.00000000000000 ]
      - [ -0.07828750608824,  0.00000000000000 ]
    - # atom 12
      - [ -0.15273373816769,  0.00000000000000 ]
      - [  0.02953378279012,  0.00000000000000 ]
      - [  0.02391593782533,  0.00000000000000 ]
  - # 29
    frequency:   11.9300018648
    eigenvector:
    - # atom 1
      - [ -0.20905411383956,  0.00000000000000 ]
      - [  0.31343556341401,  0.00000000000000 ]
      - [ -0.03876518634013,  0.00000000000000 ]
    - # atom 2
      - [ -0.03990217913311,  0.00000000000000 ]
      - [  0.17439120123969,  0.00000000000000 ]
      - [ -0.04122805535236,  0.00000000000000 ]
    - # atom 3
      - [  0.20905411383954,  0.00000000000000 ]
      - [  0.31343556341401,  0.00000000000000 ]
      - [  0.03876518634014,  0.00000000000000 ]
    - # atom 4
      - [  0.03990217913309,  0.00000000000000 ]
      - [  0.17439120123967,  0.00000000000000 ]
      - [  0.04122805535236,  0.00000000000000 ]
    - # atom 5
      - [ -0.02391032902576,  0.00000000000000 ]
      - [ -0.32947646964690,  0.00000000000000 ]
      - [ -0.21978290394076,  0.00000000000000 ]
    - # atom 6
      - [ -0.08396663362500,  0.00000000000000 ]
      - [ -0.10003683500164,  0.00000000000000 ]
      - [  0.13832220056983,  0.00000000000000 ]
    - # atom 7
      - [  0.08396663362502,  0.00000000000000 ]
      - [ -0.10003683500165,  0.00000000000000 ]
      - [ -0.13832220056984,  0.00000000000000 ]
    - # atom 8
      - [  0.02391032902580,  0.00000000000000 ]
      - [ -0.32947646964692,  0.00000000000000 ]
      - [  0.21978290394075,  0.00000000000000 ]
    - # atom 9
      - [ -0.23106636715269,  0.00000000000000 ]
      - [ -0.12348660892719,  0.00000000000000 ]
      - [  0.01699671415595,  0.00000000000000 ]
    - # atom 10
      - [ -0.04040319249548,  0.00000000000000 ]
      - [ -0.09073993119211,  0.00000000000000 ]
      - [ -0.22456656042865,  0.00000000000000 ]
    - # atom 11
      - [  0.04040319249549,  0.00000000000000 ]
      - [ -0.09073993119211,  0.00000000000000 ]
      - [  0.22456656042865,  0.00000000000000 ]
    - # atom 12
      - [  0.23106636715268,  0.00000000000000 ]
      - [ -0.12348660892719,  0.00000000000000 ]
      - [ -0.01699671415595,  0.00000000000000 ]
  - # 30
    frequency:   11.9585117450
    eigenvector:
    - # atom 1
      - [ -0.24214686955517,  0.00000000000000 ]
      - [ -0.00391159989638,  0.00000000000000 ]
      - [  0.12606621633663,  0.00000000000000 ]
    - # atom 2
      - [ -0.21307053890153,  0.00000000000000 ]
      - [  0.13861313897064,  0.00000000000000 ]
      - [  0.01666468209785,  0.00000000000000 ]
    - # atom 3
      - [ -0.24214686955519,  0.00000000000000 ]
      - [  0.00391159989635,  0.00000000000000 ]
      - [  0.12606621633662,  0.00000000000000 ]
    - # atom 4
      - [ -0.21307053890153,  0.00000000000000 ]
      - [ -0.13861313897066,  0.00000000000000 ]
      - [  0.01666468209785,  0.00000000000000 ]
    - # atom 5
      - [  0.44919007729757,  0.00000000000000 ]
      - [  0.24308414225063,  0.00000000000000 ]
      - [ -0.14760920684839,  0.00000000000000 ]
    - # atom 6
      - [  0.17820459100496,  0.00000000000000 ]
      - [  0.06932315845583,  0.00000000000000 ]
      - [ -0.02315708210947,  0.00000000000000 ]
    - # atom 7
      - [  0.17820459100495,  0.00000000000000 ]
      - [ -0.06932315845582,  0.00000000000000 ]
      - [ -0.02315708210946,  0.00000000000000 ]
    - # atom 8
      - [  0.44919007729756,  0.00000000000000 ]
      - [ -0.24308414225060,  0.00000000000000 ]
      - [ -0.14760920684841,  0.00000000000000 ]
    - # atom 9
      - [ -0.15456469808344,  0.00000000000000 ]
      - [ -0.02042844705215,  0.00000000000000 ]
      - [ -0.00741308442336,  0.00000000000000 ]
    - # atom 10
      - [  0.12787011712623,  0.00000000000000 ]
      - [  0.00078115544417,  0.00000000000000 ]
      - [ -0.01018354790336,  0.00000000000000 ]
    - # atom 11
      - [  0.12787011712623,  0.00000000000000 ]
      - [ -0.00078115544416,  0.00000000000000 ]
      - [ -0.01018354790338,  0.00000000000000 ]
    - # atom 12
      - [ -0.15456469808346,  0.00000000000000 ]
      - [  0.02042844705217,  0.00000000000000 ]
      - [ -0.00741308442336,  0.00000000000000 ]
  - # 31
    frequency:   12.1544556000
    eigenvector:
    - # atom 1
      - [ -0.11320026665992,  0.00000000000000 ]
      - [  0.06750602345578,  0.00000000000000 ]
      - [  0.06935963479318,  0.00000000000000 ]
    - # atom 2
      - [  0.04357931662279,  0.00000000000000 ]
      - [  0.25119337528111,  0.00000000000000 ]
      - [  0.04944150835972,  0.00000000000000 ]
    - # atom 3
      - [  0.11320026665991,  0.00000000000000 ]
      - [  0.06750602345578,  0.00000000000000 ]
      - [ -0.06935963479318,  0.00000000000000 ]
    - # atom 4
      - [ -0.04357931662279,  0.00000000000000 ]
      - [  0.25119337528111,  0.00000000000000 ]
      - [ -0.04944150835972,  0.00000000000000 ]
    - # atom 5
      - [  0.00781858379328,  0.00000000000000 ]
      - [ -0.04726451321135,  0.00000000000000 ]
      - [  0.01373880055189,  0.00000000000000 ]
    - # atom 6
      - [  0.04005162286686,  0.00000000000000 ]
      - [ -0.00881864053820,  0.00000000000000 ]
      - [ -0.15363841725640,  0.00000000000000 ]
    - # atom 7
      - [ -0.04005162286685,  0.00000000000000 ]
      - [ -0.00881864053820,  0.00000000000000 ]
      - [  0.15363841725640,  0.00000000000000 ]
    - # atom 8
      - [ -0.00781858379328,  0.00000000000000 ]
      - [ -0.04726451321135,  0.00000000000000 ]
      - [ -0.01373880055189,  0.00000000000000 ]
    - # atom 9
      - [  0.10872913416602,  0.00000000000000 ]
      - [ -0.18175137683856,  0.00000000000000 ]
      - [ -0.02310584932009,  0.00000000000000 ]
    - # atom 10
      - [ -0.33720881761267,  0.00000000000000 ]
      - [ -0.18265538516956,  0.00000000000000 ]
      - [  0.43605437569375,  0.00000000000000 ]
    - # atom 11
      - [  0.33720881761267,  0.00000000000000 ]
      - [ -0.18265538516957,  0.00000000000000 ]
      - [ -0.43605437569376,  0.00000000000000 ]
    - # atom 12
      - [ -0.10872913416602,  0.00000000000000 ]
      - [ -0.18175137683856,  0.00000000000000 ]
      - [  0.02310584932009,  0.00000000000000 ]
  - # 32
    frequency:   12.2445070891
    eigenvector:
    - # atom 1
      - [  0.30903479736316,  0.00000000000000 ]
      - [ -0.13803831636191,  0.00000000000000 ]
      - [ -0.03175845922755,  0.00000000000000 ]
    - # atom 2
      - [  0.06488917978994,  0.00000000000000 ]
      - [  0.26103722956635,  0.00000000000000 ]
      - [ -0.04300238486973,  0.00000000000000 ]
    - # atom 3
      - [  0.30903479736316,  0.00000000000000 ]
      - [  0.13803831636191,  0.00000000000000 ]
      - [ -0.03175845922755,  0.00000000000000 ]
    - # atom 4
      - [  0.06488917978994,  0.00000000000000 ]
      - [ -0.26103722956634,  0.00000000000000 ]
      - [ -0.04300238486973,  0.00000000000000 ]
    - # atom 5
      - [  0.13372707134324,  0.00000000000000 ]
      - [  0.12280198130953,  0.00000000000000 ]
      - [ -0.00828854365477,  0.00000000000000 ]
    - # atom 6
      - [ -0.19225883774112,  0.00000000000000 ]
      - [ -0.08495058487275,  0.00000000000000 ]
      - [  0.04847011017575,  0.00000000000000 ]
    - # atom 7
      - [ -0.19225883774112,  0.00000000000000 ]
      - [  0.08495058487275,  0.00000000000000 ]
      - [  0.04847011017575,  0.00000000000000 ]
    - # atom 8
      - [  0.13372707134324,  0.00000000000000 ]
      - [ -0.12280198130953,  0.00000000000000 ]
      - [ -0.00828854365477,  0.00000000000000 ]
    - # atom 9
      - [ -0.20850238246548,  0.00000000000000 ]
      - [ -0.21692193337989,  0.00000000000000 ]
      - [ -0.04907777034037,  0.00000000000000 ]
    - # atom 10
      - [ -0.22624650847727,  0.00000000000000 ]
      - [ -0.27387706512787,  0.00000000000000 ]
      - [  0.10742241659269,  0.00000000000000 ]
    - # atom 11
      - [ -0.22624650847727,  0.00000000000000 ]
      - [  0.27387706512787,  0.00000000000000 ]
      - [  0.10742241659268,  0.00000000000000 ]
    - # atom 12
      - [ -0.20850238246548,  0.00000000000000 ]
      - [  0.21692193337989,  0.00000000000000 ]
      - [ -0.04907777034037,  0.00000000000000 ]
  - # 33
    frequency:   13.0434928852
    eigenvector:
    - # atom 1
      - [ -0.11269872575160,  0.00000000000000 ]
      - [  0.05391311605840,  0.00000000000000 ]
      - [  0.01396250637116,  0.00000000000000 ]
    - # atom 2
      - [ -0.00070959722342,  0.00000000000000 ]
      - [ -0.05605694304411,  0.00000000000000 ]
      - [ -0.12119627301057,  0.00000000000000 ]
    - # atom 3
      - [ -0.11269872575161,  0.00000000000000 ]
      - [ -0.05391311605841,  0.00000000000000 ]
      - [  0.01396250637117,  0.00000000000000 ]
    - # atom 4
      - [ -0.00070959722341,  0.00000000000000 ]
      - [  0.05605694304410,  0.00000000000000 ]
      - [ -0.12119627301056,  0.00000000000000 ]
    - # atom 5
      - [  0.07863955570824,  0.00000000000000 ]
      - [  0.03206019626358,  0.00000000000000 ]
      - [ -0.06390944772428,  0.00000000000000 ]
    - # atom 6
      - [ -0.10453778778674,  0.00000000000000 ]
      - [ -0.17475711861719,  0.00000000000000 ]
      - [  0.04160468552588,  0.00000000000000 ]
    - # atom 7
      - [ -0.10453778778675,  0.00000000000000 ]
      - [  0.17475711861720,  0.00000000000000 ]
      - [  0.04160468552587,  0.00000000000000 ]
    - # atom 8
      - [  0.07863955570825,  0.00000000000000 ]
      - [ -0.03206019626359,  0.00000000000000 ]
      - [ -0.06390944772427,  0.00000000000000 ]
    - # atom 9
      - [  0.18529901423941,  0.00000000000000 ]
      - [  0.40952744429037,  0.00000000000000 ]
      - [  0.08597042803965,  0.00000000000000 ]
    - # atom 10
      - [ -0.00986693085998,  0.00000000000000 ]
      - [ -0.44303659240710,  0.00000000000000 ]
      - [  0.07779622336167,  0.00000000000000 ]
    - # atom 11
      - [ -0.00986693085997,  0.00000000000000 ]
      - [  0.44303659240710,  0.00000000000000 ]
      - [  0.07779622336168,  0.00000000000000 ]
    - # atom 12
      - [  0.18529901423939,  0.00000000000000 ]
      - [ -0.40952744429037,  0.00000000000000 ]
      - [  0.08597042803965,  0.00000000000000 ]
  - # 34
    frequency:   13.0998006664
    eigenvector:
    - # atom 1
      - [  0.12159749264287,  0.00000000000000 ]
      - [ -0.03672741576996,  0.00000000000000 ]
      - [ -0.06754542902312,  0.00000000000000 ]
    - # atom 2
      - [ -0.06916338133809,  0.00000000000000 ]
      - [ -0.06172998868416,  0.00000000000000 ]
      - [ -0.05304101262883,  0.00000000000000 ]
    - # atom 3
      - [ -0.12159749264286,  0.00000000000000 ]
      - [ -0.03672741576995,  0.00000000000000 ]
      - [  0.06754542902312,  0.00000000000000 ]
    - # atom 4
      - [  0.06916338133809,  0.00000000000000 ]
      - [ -0.06172998868416,  0.00000000000000 ]
      - [  0.05304101262884,  0.00000000000000 ]
    - # atom 5
      - [ -0.06944080737458,  0.00000000000000 ]
      - [ -0.20537979774086,  0.00000000000000 ]
      - [ -0.28798428749440,  0.00000000000000 ]
    - # atom 6
      - [  0.09420827955982,  0.00000000000000 ]
      - [  0.18593981657715,  0.00000000000000 ]
      - [  0.17164262640948,  0.00000000000000 ]
    - # atom 7
      - [ -0.09420827955981,  0.00000000000000 ]
      - [  0.18593981657714,  0.00000000000000 ]
      - [ -0.17164262640949,  0.00000000000000 ]
    - # atom 8
      - [  0.06944080737457,  0.00000000000000 ]
      - [ -0.20537979774086,  0.00000000000000 ]
      - [  0.28798428749440,  0.00000000000000 ]
    - # atom 9
      - [  0.43305984520494,  0.00000000000000 ]
      - [  0.13027395272852,  0.00000000000000 ]
      - [  0.00429050685641,  0.00000000000000 ]
    - # atom 10
      - [ -0.23056197309438,  0.00000000000000 ]
      - [  0.01911917075062,  0.00000000000000 ]
      - [ -0.08362115525144,  0.00000000000000 ]
    - # atom 11
      - [  0.23056197309438,  0.00000000000000 ]
      - [  0.01911917075059,  0.00000000000000 ]
      - [  0.08362115525144,  0.00000000000000 ]
    - # atom 12
      - [ -0.43305984520495,  0.00000000000000 ]
      - [  0.13027395272854,  0.00000000000000 ]
      - [ -0.00429050685642,  0.00000000000000 ]
  - # 35
    frequency:   13.5559961720
    eigenvector:
    - # atom 1
      - [ -0.06595624907641,  0.00000000000000 ]
      - [  0.02408040940107,  0.00000000000000 ]
      - [  0.06250170057981,  0.00000000000000 ]
    - # atom 2
      - [ -0.00200153535622,  0.00000000000000 ]
      - [ -0.02255483841798,  0.00000000000000 ]
      - [  0.04941814277363,  0.00000000000000 ]
    - # atom 3
      - [ -0.06595624907641,  0.00000000000000 ]
      - [ -0.02408040940107,  0.00000000000000 ]
      - [  0.06250170057981,  0.00000000000000 ]
    - # atom 4
      - [ -0.00200153535622,  0.00000000000000 ]
      - [  0.02255483841798,  0.00000000000000 ]
      - [  0.04941814277363,  0.00000000000000 ]
    - # atom 5
      - [  0.24062795505429,  0.00000000000000 ]
      - [  0.00246773235911,  0.00000000000000 ]
      - [ -0.08519981757792,  0.00000000000000 ]
    - # atom 6
      - [ -0.15801913419792,  0.00000000000000 ]
      - [  0.00949729293785,  0.00000000000000 ]
      - [  0.03502833003620,  0.00000000000000 ]
    - # atom 7
      - [ -0.15801913419792,  0.00000000000000 ]
      - [ -0.00949729293785,  0.00000000000000 ]
      - [  0.03502833003620,  0.00000000000000 ]
    - # atom 8
      - [  0.24062795505429,  0.00000000000000 ]
      - [ -0.00246773235911,  0.00000000000000 ]
      - [ -0.08519981757792,  0.00000000000000 ]
    - # atom 9
      - [  0.41837323014319,  0.00000000000000 ]
      - [ -0.07388777211428,  0.00000000000000 ]
      - [ -0.08202247830177,  0.00000000000000 ]
    - # atom 10
      - [ -0.41134173311798,  0.00000000000000 ]
      - [  0.20021330168977,  0.00000000000000 ]
      - [ -0.01561368260038,  0.00000000000000 ]
    - # atom 11
      - [ -0.41134173311798,  0.00000000000000 ]
      - [ -0.20021330168977,  0.00000000000000 ]
      - [ -0.01561368260038,  0.00000000000000 ]
    - # atom 12
      - [  0.41837323014319,  0.00000000000000 ]
      - [  0.07388777211428,  0.00000000000000 ]
      - [ -0.08202247830177,  0.00000000000000 ]
  - # 36
    frequency:   14.1714293330
    eigenvector:
    - # atom 1
      - [  0.01510765253603,  0.00000000000000 ]
      - [ -0.00791430282829,  0.00000000000000 ]
      - [  0.02477560738930,  0.00000000000000 ]
    - # atom 2
      - [ -0.02448111152188,  0.00000000000000 ]
      - [  0.02233740465985,  0.00000000000000 ]
      - [  0.03799226303297,  0.00000000000000 ]
    - # atom 3
      - [ -0.01510765253603,  0.00000000000000 ]
      - [ -0.00791430282829,  0.00000000000000 ]
      - [ -0.02477560738930,  0.00000000000000 ]
    - # atom 4
      - [  0.02448111152188,  0.00000000000000 ]
      - [  0.02233740465985,  0.00000000000000 ]
      - [ -0.03799226303297,  0.00000000000000 ]
    - # atom 5
      - [ -0.13644985522081,  0.00000000000000 ]
      - [ -0.15411249406363,  0.00000000000000 ]
      - [  0.00563998962038,  0.00000000000000 ]
    - # atom 6
      - [  0.03824418585515,  0.00000000000000 ]
      - [  0.12503445071451,  0.00000000000000 ]
      - [ -0.06165974707789,  0.00000000000000 ]
    - # atom 7
      - [ -0.03824418585515,  0.00000000000000 ]
      - [  0.12503445071451,  0.00000000000000 ]
      - [  0.06165974707789,  0.00000000000000 ]
    - # atom 8
      - [  0.13644985522081,  0.00000000000000 ]
      - [ -0.15411249406363,  0.00000000000000 ]
      - [ -0.00563998962038,  0.00000000000000 ]
    - # atom 9
      - [ -0.10475095295212,  0.00000000000000 ]
      - [  0.40842226016070,  0.00000000000000 ]
      - [  0.20311456690372,  0.00000000000000 ]
    - # atom 10
      - [  0.19135588502628,  0.00000000000000 ]
      - [ -0.39833982180040,  0.00000000000000 ]
      - [  0.13757065706577,  0.00000000000000 ]
    - # atom 11
      - [ -0.19135588502628,  0.00000000000000 ]
      - [ -0.39833982180040,  0.00000000000000 ]
      - [ -0.13757065706576,  0.00000000000000 ]
    - # atom 12
      - [  0.10475095295212,  0.00000000000000 ]
      - [  0.40842226016070,  0.00000000000000 ]
      - [ -0.20311456690372,  0.00000000000000 ]
