# Supplementary material for: A combined experimental and theoretical study of the prototypical polymorphic transformation from marcasite to pyrite FeS2
Source: Dalton Trans. 2025 Feb 19;54(11):4728–34. doi: 10.1039/d4dt03447c (PMC11837771; doi:10.1039/d4dt03447c)
Supplement: DT-054-D4DT03447C-s004 [file DT-054-D4DT03447C-s004.zip]

Archive with 7 entries (7 files):
- POSCAR_00
- POSCAR_01
- POSCAR_02
- POSCAR_03
- POSCAR_04
- POSCAR_05
- POSCAR_06
