# Supplementary material for: A combined experimental and theoretical study of the prototypical polymorphic transformation from marcasite to pyrite FeS2
Source: Dalton Trans. 2025 Feb 19;54(11):4728–34. doi: 10.1039/d4dt03447c (PMC11837771; doi:10.1039/d4dt03447c)
Supplement: DT-054-D4DT03447C-s004 [file DT-054-D4DT03447C-s004.zip › POSCAR_02]

Fe   S                                  
   1.00000000000000     
     5.4317586867064049    0.0000000000000000   -0.0113854058192384
     0.0000000000000000    5.3277335012901448    0.0000000000000000
     1.0148451218754055    0.0000000000000000    5.3894858375062391
   Fe   S 
     4     8
Direct
  0.9996944810125040  0.9969352619618720  0.4966081458422264
  0.4948568077003762  0.9916927841009640  0.0456954013166621
  0.9996944788292719  0.5030647380381273  0.9966081545965074
  0.4948568038632599  0.5083072158990360  0.5456953925624178
  0.1141012500722054  0.3707238814222813  0.6105373751867370
  0.8862653300445738  0.6216064086114816  0.3979733986845818
  0.8862652966526539  0.8783935913885250  0.8979734343834131
  0.1141012418521683  0.1292761536680370  0.1105374038668256
  0.3782072301921477  0.6527055853326340  0.9161931303841888
  0.6316312476996400  0.3663627140062579  0.9798371829093860
  0.6316312444266816  0.1336373210840673  0.4798371537765344
  0.3782072165155347  0.8472944146673659  0.4161930951385622
 
             NaN             NaN             NaN
             NaN             NaN             NaN
             NaN             NaN             NaN
             NaN             NaN             NaN
             NaN             NaN             NaN
             NaN             NaN             NaN
             NaN             NaN             NaN
             NaN             NaN             NaN
             NaN             NaN             NaN
             NaN             NaN             NaN
             NaN             NaN             NaN
             NaN             NaN             NaN
