# Supplementary material for: A combined experimental and theoretical study of the prototypical polymorphic transformation from marcasite to pyrite FeS2
Source: Dalton Trans. 2025 Feb 19;54(11):4728–34. doi: 10.1039/d4dt03447c (PMC11837771; doi:10.1039/d4dt03447c)
Supplement: DT-054-D4DT03447C-s004 [file DT-054-D4DT03447C-s004.zip › POSCAR_03]

Fe S                                    
   1.00000000000000     
     5.4044271107023274    0.0000000000000000   -0.0085390543644288
     0.0000000000000000    5.2879912454372464    0.0000000000000000
     0.7582655972913270    0.0000000000000000    5.4176717578188276
   Fe   S 
     4     8
Direct
  0.9957495084839474  0.9948606925309773  0.4980887384871324
  0.5037305917965409  0.0039679446813322  0.0724809817363270
  0.9957495062952670  0.5051393074690158  0.9980887472056229
  0.5037305879909675  0.4960320553186676  0.5724809730177561
  0.1189282062449032  0.3652318109242486  0.6211151444241442
  0.8818451580690797  0.6179100247875400  0.3960361014982900
  0.8818451248377255  0.8820899752124601  0.8960361372345018
  0.1189281980865882  0.1347682240658066  0.1211151731666388
  0.3707984704598993  0.6629939109546626  0.9348116405336990
  0.6338920847346841  0.3632432530957855  0.9214494855875690
  0.6338920814488774  0.1367567818942697  0.4214494563898653
  0.3707984568276443  0.8370060890453374  0.4348116052520813
 
             NaN             NaN             NaN
             NaN             NaN             NaN
             NaN             NaN             NaN
             NaN             NaN             NaN
             NaN             NaN             NaN
             NaN             NaN             NaN
             NaN             NaN             NaN
             NaN             NaN             NaN
             NaN             NaN             NaN
             NaN             NaN             NaN
             NaN             NaN             NaN
             NaN             NaN             NaN
