# Supplementary material for: A combined experimental and theoretical study of the prototypical polymorphic transformation from marcasite to pyrite FeS2
Source: Dalton Trans. 2025 Feb 19;54(11):4728–34. doi: 10.1039/d4dt03447c (PMC11837771; doi:10.1039/d4dt03447c)
Supplement: DT-054-D4DT03447C-s004 [file DT-054-D4DT03447C-s004.zip › POSCAR_04]

Fe S                                    
   1.00000000000000     
     5.3652065718088773    0.0000000000000000   -0.0056927029096192
     0.0000000000000000    5.3313936786792331    0.0000000000000000
     0.4859737391952930    0.0000000000000000    5.3975957222786874
   Fe   S 
     4     8
Direct
  0.9932759694503759  0.9979582421414694  0.4958533271199393
  0.5112351925682239  0.0143280487203686  0.0539444520758367
  0.9932759680082763  0.5020417578585299  0.9958533329157577
  0.5112351900255810  0.4856719512796384  0.5539444462800754
  0.1203044982201676  0.3698891363100463  0.6182334313257563
  0.8805936232367438  0.6167063770247251  0.3908043901778444
  0.8805936011321918  0.8832936229752818  0.8908044290200943
  0.1203044927743622  0.1301108906258852  0.1182334651831741
  0.3669469147818631  0.6474074237524954  0.9964661140163618
  0.6309498544675751  0.3636864537040051  0.9055443822903380
  0.6309498523065731  0.1363135732319265  0.4055443477952605
  0.3669469057325083  0.8525925762475115  0.4964660758122757
 
             NaN             NaN             NaN
             NaN             NaN             NaN
             NaN             NaN             NaN
             NaN             NaN             NaN
             NaN             NaN             NaN
             NaN             NaN             NaN
             NaN             NaN             NaN
             NaN             NaN             NaN
             NaN             NaN             NaN
             NaN             NaN             NaN
             NaN             NaN             NaN
             NaN             NaN             NaN
