# Supplementary material for: A combined experimental and theoretical study of the prototypical polymorphic transformation from marcasite to pyrite FeS2
Source: Dalton Trans. 2025 Feb 19;54(11):4728–34. doi: 10.1039/d4dt03447c (PMC11837771; doi:10.1039/d4dt03447c)
Supplement: DT-054-D4DT03447C-s004 [file DT-054-D4DT03447C-s004.zip › POSCAR_05]

Fe S                                    
   1.00000000000000     
     5.3227112480130172    0.0000000000000000   -0.0028463514548096
     0.0000000000000000    5.3173040683549191    0.0000000000000000
     0.3733539082209100    0.0000000000000000    5.3497195857309219
   Fe   S 
     4     8
Direct
  0.9970933560915138  0.9966977834759068  0.4943171355353247
  0.5062261660827528  0.0118540376958608  0.0109553153802343
  0.9970933546493687  0.5033022165240936  0.9943171413313577
  0.5062261635400146  0.4881459623041425  0.5109553095842621
  0.1203599688159890  0.3741036936181042  0.6147680140510992
  0.8820044681252421  0.6167483575351795  0.3841038243318906
  0.8820044460198775  0.8832516424648263  0.8841038631739151
  0.1203599633699799  0.1258963333184152  0.1147680479081450
  0.3726296443851577  0.6324666288018448  0.0697761745598757
  0.6249925405771838  0.3778379887009149  0.8869244100302209
  0.6249925384161098  0.1221620382355941  0.3869243755355243
  0.3726296353354753  0.8675333711981629  0.5697761363560058
 
             NaN             NaN             NaN
             NaN             NaN             NaN
             NaN             NaN             NaN
             NaN             NaN             NaN
             NaN             NaN             NaN
             NaN             NaN             NaN
             NaN             NaN             NaN
             NaN             NaN             NaN
             NaN             NaN             NaN
             NaN             NaN             NaN
             NaN             NaN             NaN
             NaN             NaN             NaN
