# Supplementary material for: A combined experimental and theoretical study of the prototypical polymorphic transformation from marcasite to pyrite FeS2
Source: Dalton Trans. 2025 Feb 19;54(11):4728–34. doi: 10.1039/d4dt03447c (PMC11837771; doi:10.1039/d4dt03447c)
Supplement: DT-054-D4DT03447C-s004 [file DT-054-D4DT03447C-s004.zip › POSCAR_06]

Fe S
   1.00000000000000     
   5.2753093428775104   0.0000000000000000   0.0000000000000000
   0.0000000000000000   5.2753093428775104   0.0000000000000000
   0.0000000000000000   0.0000000000000000   5.2753093428775104
Fe S
4  8  
Direct
  0.0000000000000000  0.0000000000000000  0.5000000000000000  
  0.5000000000000000  0.0000000000000000  0.0000000000000000  
  0.0000000000000000  0.5000000000000000  0.0000000000000000  
  0.5000000000000000  0.5000000000000000  0.5000000000000000  
  0.1185091560402682  0.3814908439597318  0.6185091560402682  
  0.8814908889597319  0.6185092000402719  0.3814908439597318  
  0.8814908889597319  0.8814907999597281  0.8814908889597319  
  0.1185091560402682  0.1185091670402727  0.1185092000402719  
  0.3814908439597318  0.6185092000402719  0.1185092000402719  
  0.6185091560402682  0.3814908439597318  0.8814908889597319  
  0.6185091560402682  0.1185091670402727  0.3814908439597318  
  0.3814908439597318  0.8814907999597281  0.6185091560402682  
